# Supplementary material for: OrthologAL: a Shiny application for quality-aware humanization of non-human pre-clinical high-dimensional gene expression data
Source: Bioinformatics. 2025 May 20;41(6):btaf311. doi: 10.1093/bioinformatics/btaf311 (PMC12158155; doi:10.1093/bioinformatics/btaf311)
Supplement: btaf311_Supplementary_Data [file btaf311_supplementary_data.zip]

Archive with 2 entries (2 files):
- Supplement document_noMarkup.pdf
- Supplemental_File_01_common_pathways_correlation_before_and_after_OrthologAL_app.xls
