# Supplementary material for: OrthologAL: a Shiny application for quality-aware humanization of non-human pre-clinical high-dimensional gene expression data
Source: Bioinformatics. 2025 May 20;41(6):btaf311. doi: 10.1093/bioinformatics/btaf311 (PMC12158155; doi:10.1093/bioinformatics/btaf311)
Supplement: btaf311_Supplementary_Data [file btaf311_supplementary_data.zip › Supplemental_File_01_common_pathways_correlation_before_and_after_OrthologAL_app.xls]

## Sheet: common_pathways_correlation_bef
	Pathways	Correlation (R value)
1	GOBP_ADHERENS_JUNCTION_ORGANIZATION	0.965804
2	GOBP_REGULATION_OF_CALCIUM_ION_TRANSMEMBRANE_TRANSPORTER_ACTIVITY	0.962785
3	GOBP_REGULATION_OF_DENDRITE_EXTENSION	0.988139
4	GOBP_TOLL_LIKE_RECEPTOR_3_SIGNALING_PATHWAY	0.981037
5	GOBP_NEURON_CELLULAR_HOMEOSTASIS	0.968763
6	GOBP_NEGATIVE_REGULATION_OF_MEMBRANE_PROTEIN_ECTODOMAIN_PROTEOLYSIS	0.98827
7	GOBP_TRANS_SYNAPTIC_SIGNALING_MODULATING_SYNAPTIC_TRANSMISSION	0.985955
8	GOBP_DENDRITE_ARBORIZATION	0.991087
9	GOBP_NEGATIVE_REGULATION_OF_PROTEIN_MATURATION	0.976305
10	GOBP_REGULATION_OF_VITAMIN_METABOLIC_PROCESS	0.987148
11	GOBP_REGULATION_OF_URINE_VOLUME	0.992161
12	GOBP_PLATELET_MORPHOGENESIS	0.983625
13	GOBP_REGULATION_OF_GLUCOCORTICOID_METABOLIC_PROCESS	0.992426
14	GOBP_PROTON_TRANSPORTING_TWO_SECTOR_ATPASE_COMPLEX_ASSEMBLY	0.984644
15	GOBP_POSITIVE_REGULATION_OF_GLIAL_CELL_PROLIFERATION	0.987623
16	GOBP_REGULATION_OF_OSTEOBLAST_PROLIFERATION	0.986956
17	GOBP_POSITIVE_REGULATION_OF_GLUCONEOGENESIS	0.98695
18	GOBP_POSITIVE_REGULATION_OF_CALCIUM_ION_IMPORT	0.982531
19	GOBP_PROTEIN_DEGLYCOSYLATION	0.989169
20	GOBP_REGULATION_OF_CAMP_MEDIATED_SIGNALING	0.980791
21	GOBP_ESTABLISHMENT_OF_PLANAR_POLARITY_OF_EMBRYONIC_EPITHELIUM	0.99522
22	GOBP_NEUROTRANSMITTER_SECRETION	0.978342
23	GOBP_COMMON_MYELOID_PROGENITOR_CELL_PROLIFERATION	0.986289
24	GOBP_DENDRITE_MORPHOGENESIS	0.966065
25	GOBP_PHOSPHOLIPID_DEPHOSPHORYLATION	0.980428
26	GOBP_SKELETAL_MUSCLE_CELL_PROLIFERATION	0.988758
27	GOBP_GLUTAMATE_CATABOLIC_PROCESS	0.982481
28	GOBP_BICARBONATE_TRANSPORT	0.98829
29	GOBP_MEIOTIC_CELL_CYCLE_PHASE_TRANSITION	0.993675
30	GOBP_REGULATION_OF_FERTILIZATION	0.988863
31	GOBP_POSITIVE_REGULATION_OF_STEM_CELL_DIFFERENTIATION	0.989305
32	GOBP_REGULATION_OF_MAMMARY_GLAND_EPITHELIAL_CELL_PROLIFERATION	0.983366
33	GOBP_AUTOPHAGIC_CELL_DEATH	0.988489
34	GOBP_GOLGI_ORGANIZATION	0.958775
35	GOBP_POSITIVE_REGULATION_OF_SYSTEMIC_ARTERIAL_BLOOD_PRESSURE	0.988343
36	GOBP_REGULATION_OF_GLYCOGEN_METABOLIC_PROCESS	0.980511
37	GOBP_SYNAPSE_PRUNING	0.985825
38	GOBP_MONOATOMIC_CATION_TRANSMEMBRANE_TRANSPORT	0.959626
39	GOBP_SPINAL_CORD_MOTOR_NEURON_DIFFERENTIATION	0.992641
40	GOBP_SODIUM_ION_TRANSPORT	0.963222
41	GOBP_REGULATION_OF_SNARE_COMPLEX_ASSEMBLY	0.991598
42	GOBP_POSITIVE_REGULATION_OF_NUCLEOTIDE_CATABOLIC_PROCESS	0.981782
43	GOBP_HAIR_CYCLE_PHASE	0.990279
44	GOBP_REVERSE_CHOLESTEROL_TRANSPORT	0.9726
45	GOBP_REGULATION_OF_POSTSYNAPTIC_DENSITY_ASSEMBLY	0.989733
46	GOBP_FORELIMB_MORPHOGENESIS	0.983102
47	GOBP_POSITIVE_REGULATION_OF_TELOMERASE_ACTIVITY	0.973041
48	GOBP_CARDIAC_ATRIUM_MORPHOGENESIS	0.992166
49	GOBP_PEPTIDE_TRANSPORT	0.962636
50	GOBP_REGULATION_OF_CYCLASE_ACTIVITY	0.981791
51	GOBP_SKIN_MORPHOGENESIS	0.994216
52	GOBP_GLUTAMATE_RECEPTOR_SIGNALING_PATHWAY	0.978241
53	GOBP_VESICLE_DOCKING_INVOLVED_IN_EXOCYTOSIS	0.977911
54	GOBP_COCHLEA_DEVELOPMENT	0.98571
55	GOBP_POSITIVE_REGULATION_OF_AMYLOID_BETA_CLEARANCE	0.967918
56	GOBP_RESPONSE_TO_OXYGEN_GLUCOSE_DEPRIVATION	0.988485
57	GOBP_NEGATIVE_REGULATION_OF_LYMPHOCYTE_DIFFERENTIATION	0.967361
58	GOBP_REGULATION_OF_CALCIUM_IMPORT_INTO_THE_MITOCHONDRION	0.992219
59	GOBP_ACTIVATION_OF_CYSTEINE_TYPE_ENDOPEPTIDASE_ACTIVITY	0.988414
60	GOBP_ESTABLISHMENT_OF_TISSUE_POLARITY	0.985846
61	GOBP_REGULATION_OF_BRANCHING_INVOLVED_IN_URETERIC_BUD_MORPHOGENESIS	0.992411
62	GOBP_ARF_PROTEIN_SIGNAL_TRANSDUCTION	0.979702
63	GOBP_REGULATION_OF_AXONOGENESIS	0.960194
64	GOBP_GROOMING_BEHAVIOR	0.991878
65	GOBP_NEGATIVE_REGULATION_OF_CELL_DIVISION	0.990649
66	GOBP_REGULATION_OF_TYPE_2_IMMUNE_RESPONSE	0.988143
67	GOBP_POSITIVE_REGULATION_OF_ADIPOSE_TISSUE_DEVELOPMENT	0.996007
68	GOBP_REGULATION_OF_MESENCHYMAL_CELL_PROLIFERATION	0.962737
69	GOBP_NEURON_PROJECTION_EXTENSION_INVOLVED_IN_NEURON_PROJECTION_GUIDANCE	0.990329
70	GOBP_POSITIVE_REGULATION_OF_INTERLEUKIN_8_PRODUCTION	0.967893
71	GOBP_REGULATION_OF_POSTSYNAPTIC_DENSITY_ORGANIZATION	0.986415
72	GOBP_REGULATION_OF_MITOCHONDRIAL_FUSION	0.988749
73	GOBP_NEGATIVE_REGULATION_OF_DOPAMINE_SECRETION	0.98768
74	GOBP_NEGATIVE_REGULATION_OF_ADENYLATE_CYCLASE_ACTIVATING_G_PROTEIN_COUPLED_RECEPTOR_SIGNALING_PATHWAY	0.979082
75	GOBP_DENDRITIC_SPINE_MAINTENANCE	0.968193
76	GOBP_REGULATION_OF_BILE_ACID_METABOLIC_PROCESS	0.996649
77	GOBP_NEGATIVE_REGULATION_OF_CYTOSOLIC_CALCIUM_ION_CONCENTRATION	0.985721
78	GOBP_PHOSPHATIDYLGLYCEROL_ACYL_CHAIN_REMODELING	0.99715
79	GOBP_REGULATION_OF_NERVOUS_SYSTEM_PROCESS	0.964054
80	GOBP_MELANOCYTE_DIFFERENTIATION	0.988104
81	GOBP_AROMATIC_AMINO_ACID_METABOLIC_PROCESS	0.987713
82	GOBP_EMBRYONIC_PLACENTA_MORPHOGENESIS	0.987091
83	GOBP_POSITIVE_REGULATION_OF_STEM_CELL_PROLIFERATION	0.961361
84	GOBP_NEGATIVE_REGULATION_OF_NEUROINFLAMMATORY_RESPONSE	0.986995
85	GOBP_REGULATION_OF_RESPONSE_TO_NUTRIENT_LEVELS	0.985212
86	GOBP_DORSAL_VENTRAL_AXIS_SPECIFICATION	0.994038
87	GOBP_RESPONSE_TO_WATER	0.992888
88	GOBP_CENTRAL_NERVOUS_SYSTEM_MATURATION	0.989899
89	GOBP_MIRNA_METABOLIC_PROCESS	0.959007
90	GOBP_REGULATION_OF_HEMATOPOIETIC_STEM_CELL_PROLIFERATION	0.993954
91	GOBP_CELLULAR_RESPONSE_TO_ESTROGEN_STIMULUS	0.989962
92	GOBP_REGULATION_OF_MICROTUBULE_POLYMERIZATION	0.972095
93	GOBP_ACYL_COA_METABOLIC_PROCESS	0.96874
94	GOBP_REGULATION_OF_MORPHOGENESIS_OF_A_BRANCHING_STRUCTURE	0.967687
95	GOBP_POSITIVE_REGULATION_OF_MULTICELLULAR_ORGANISM_GROWTH	0.987431
96	GOBP_PHOSPHOLIPID_HOMEOSTASIS	0.990886
97	GOBP_DNA_ALKYLATION_REPAIR	0.964894
98	GOBP_REGULATION_OF_DENDRITIC_SPINE_DEVELOPMENT	0.959039
99	GOBP_NEGATIVE_REGULATION_OF_PROTEASOMAL_PROTEIN_CATABOLIC_PROCESS	0.958777
100	GOBP_ICOSANOID_SECRETION	0.96639
101	GOBP_POSITIVE_REGULATION_OF_HORMONE_SECRETION	0.957957
102	GOBP_REGULATION_OF_CARDIAC_MUSCLE_ADAPTATION	0.995943
103	GOBP_FATTY_ACID_TRANSMEMBRANE_TRANSPORT	0.987585
104	GOBP_NEUROTROPHIN_TRK_RECEPTOR_SIGNALING_PATHWAY	0.977834
105	GOBP_REGULATION_OF_CALCIUM_ION_DEPENDENT_EXOCYTOSIS	0.981401
106	GOBP_GANGLIOSIDE_CATABOLIC_PROCESS	0.991144
107	GOBP_REGULATION_OF_MOTOR_NEURON_APOPTOTIC_PROCESS	0.987202
108	GOBP_RETROGRADE_TRANS_SYNAPTIC_SIGNALING_BY_LIPID	0.989546
109	GOBP_RESPONSE_TO_AMPHETAMINE	0.986363
110	GOBP_CELLULAR_RESPONSE_TO_HYDROGEN_PEROXIDE	0.957081
111	GOBP_NEUROTRANSMITTER_GATED_ION_CHANNEL_CLUSTERING	0.977972
112	GOBP_DEOXYRIBONUCLEOSIDE_MONOPHOSPHATE_METABOLIC_PROCESS	0.962606
113	GOBP_REGULATION_OF_ACYL_COA_BIOSYNTHETIC_PROCESS	0.99722
114	GOBP_HEAT_GENERATION	0.992684
115	GOBP_DOPAMINE_METABOLIC_PROCESS	0.969591
116	GOBP_NUCLEOTIDE_SALVAGE	0.989051
117	GOBP_CORTICOSPINAL_TRACT_MORPHOGENESIS	0.994975
118	GOBP_NEGATIVE_REGULATION_OF_DNA_DAMAGE_RESPONSE_SIGNAL_TRANSDUCTION_BY_P53_CLASS_MEDIATOR	0.98878
119	GOBP_REGULATION_OF_ANGIOTENSIN_LEVELS_IN_BLOOD	0.989841
120	GOBP_RECEPTOR_CATABOLIC_PROCESS	0.963421
121	GOBP_NEGATIVE_REGULATION_OF_DEVELOPMENTAL_GROWTH	0.960999
122	GOBP_PROXIMAL_DISTAL_PATTERN_FORMATION	0.993958
123	GOBP_REGULATION_OF_SYNAPTIC_PLASTICITY	0.968133
124	GOBP_REGULATION_OF_INSULIN_SECRETION	0.962846
125	GOBP_MEMBRANE_LIPID_CATABOLIC_PROCESS	0.96286
126	GOBP_BRANCHED_CHAIN_AMINO_ACID_CATABOLIC_PROCESS	0.983291
127	GOBP_INTESTINAL_EPITHELIAL_CELL_DIFFERENTIATION	0.992031
128	GOBP_NEGATIVE_REGULATION_OF_CELL_ADHESION_MEDIATED_BY_INTEGRIN	0.995583
129	GOBP_REGULATION_OF_RECEPTOR_BINDING	0.959432
130	GOBP_POSITIVE_REGULATION_OF_MACROAUTOPHAGY	0.956496
131	GOBP_POSITIVE_REGULATION_OF_HEAT_GENERATION	0.994491
132	GOBP_POSITIVE_REGULATION_OF_LEUKOCYTE_APOPTOTIC_PROCESS	0.958988
133	GOBP_POSITIVE_REGULATION_OF_STRESS_FIBER_ASSEMBLY	0.965156
134	GOBP_POSITIVE_REGULATION_OF_CALCIUM_ION_DEPENDENT_EXOCYTOSIS	0.991624
135	GOBP_POSITIVE_THYMIC_T_CELL_SELECTION	0.996017
136	GOBP_T_HELPER_17_CELL_DIFFERENTIATION	0.989382
137	GOBP_ATF6_MEDIATED_UNFOLDED_PROTEIN_RESPONSE	0.989627
138	GOBP_PROLACTIN_SECRETION	0.995164
139	GOBP_RESPONSE_TO_UV_B	0.991342
140	GOBP_REGULATION_OF_MICROGLIAL_CELL_ACTIVATION	0.9855
141	GOBP_NEGATIVE_REGULATION_OF_T_HELPER_2_CELL_DIFFERENTIATION	0.998754
142	GOBP_NEURAL_TUBE_PATTERNING	0.966324
143	GOBP_ASSOCIATIVE_LEARNING	0.969687
144	GOBP_REGULATION_OF_LIPID_CATABOLIC_PROCESS	0.972918
145	GOBP_REGULATION_OF_MEIOTIC_CELL_CYCLE_PHASE_TRANSITION	0.993354
146	GOBP_POSITIVE_REGULATION_OF_POTASSIUM_ION_TRANSMEMBRANE_TRANSPORT	0.982846
147	GOBP_RIBONUCLEOSIDE_MONOPHOSPHATE_BIOSYNTHETIC_PROCESS	0.978168
148	GOBP_ALDEHYDE_CATABOLIC_PROCESS	0.977503
149	GOBP_ENAMEL_MINERALIZATION	0.995156
150	GOBP_HEART_VALVE_MORPHOGENESIS	0.979983
151	GOBP_SOMATIC_STEM_CELL_POPULATION_MAINTENANCE	0.975183
152	GOBP_CORNIFIED_ENVELOPE_ASSEMBLY	0.99489
153	GOBP_T_HELPER_2_CELL_DIFFERENTIATION	0.99438
154	GOBP_WNT_PROTEIN_SECRETION	0.992582
155	GOBP_TRIPARTITE_REGIONAL_SUBDIVISION	0.991798
156	GOBP_CELLULAR_RESPONSE_TO_PROSTAGLANDIN_STIMULUS	0.98782
157	GOBP_POSITIVE_REGULATION_OF_TISSUE_REMODELING	0.992761
158	GOBP_ESTROGEN_METABOLIC_PROCESS	0.953575
159	GOBP_REGULATION_OF_TRANSLATIONAL_INITIATION	0.954651
160	GOBP_MITOCHONDRION_ORGANIZATION	0.959668
161	GOBP_REGULATION_OF_TRANS_SYNAPTIC_SIGNALING	0.965347
162	GOBP_CELLULAR_RESPONSE_TO_LEPTIN_STIMULUS	0.988317
163	GOBP_LYMPH_VESSEL_DEVELOPMENT	0.989703
164	GOBP_INOSITOL_PHOSPHATE_BIOSYNTHETIC_PROCESS	0.990205
165	GOBP_REGULATION_OF_CELLULAR_PH_REDUCTION	0.995143
166	GOBP_POSITIVE_REGULATION_OF_DEFENSE_RESPONSE_TO_BACTERIUM	0.98956
167	GOBP_PYRUVATE_TRANSPORT	0.988146
168	GOBP_MICROTUBULE_BASED_TRANSPORT	0.964742
169	GOBP_NEGATIVE_REGULATION_OF_CELLULAR_RESPIRATION	0.988747
170	GOBP_RENAL_SODIUM_ION_ABSORPTION	0.990292
171	GOBP_SNARE_COMPLEX_ASSEMBLY	0.970207
172	GOBP_REGULATION_OF_GLUTAMATE_RECEPTOR_CLUSTERING	0.996651
173	GOBP_INTERLEUKIN_17_PRODUCTION	0.954596
174	GOBP_POSITIVE_REGULATION_OF_LONG_TERM_SYNAPTIC_DEPRESSION	0.995883
175	GOBP_POSITIVE_REGULATION_OF_BONE_MINERALIZATION	0.98029
176	GOBP_REGULATION_OF_MUCUS_SECRETION	0.994369
177	GOBP_FOREBRAIN_REGIONALIZATION	0.996869
178	GOBP_POSITIVE_REGULATION_OF_POTASSIUM_ION_TRANSPORT	0.979516
179	GOBP_REGULATION_OF_GLYCOGEN_BIOSYNTHETIC_PROCESS	0.981516
180	GOBP_REGULATION_OF_FILOPODIUM_ASSEMBLY	0.964386
181	GOBP_PROGESTERONE_METABOLIC_PROCESS	0.986607
182	GOBP_MIRNA_PROCESSING	0.975139
183	GOBP_ENERGY_RESERVE_METABOLIC_PROCESS	0.964633
184	GOBP_POSITIVE_REGULATION_OF_SMOOTH_MUSCLE_CELL_MIGRATION	0.961627
185	GOBP_ERYTHROCYTE_DEVELOPMENT	0.975941
186	GOBP_REGULATION_OF_MICROTUBULE_DEPOLYMERIZATION	0.971197
187	GOBP_POSITIVE_REGULATION_OF_STEROID_METABOLIC_PROCESS	0.977245
188	GOBP_NEGATIVE_REGULATION_OF_OSTEOBLAST_PROLIFERATION	0.995951
189	GOBP_FEMALE_SEX_DIFFERENTIATION	0.961492
190	GOBP_PHOSPHATIDYLINOSITOL_3_PHOSPHATE_BIOSYNTHETIC_PROCESS	0.968043
191	GOBP_VASOCONSTRICTION	0.97343
192	GOBP_INDOLE_CONTAINING_COMPOUND_METABOLIC_PROCESS	0.991866
193	GOBP_CIRCADIAN_SLEEP_WAKE_CYCLE_SLEEP	0.992323
194	GOBP_POSITIVE_REGULATION_OF_GLYCOGEN_BIOSYNTHETIC_PROCESS	0.993305
195	GOBP_DERMATAN_SULFATE_PROTEOGLYCAN_METABOLIC_PROCESS	0.988312
196	GOBP_REGULATION_OF_NATURAL_KILLER_CELL_DIFFERENTIATION	0.994754
197	GOBP_CITRULLINE_METABOLIC_PROCESS	0.997133
198	GOBP_REGULATION_OF_LONG_CHAIN_FATTY_ACID_IMPORT_ACROSS_PLASMA_MEMBRANE	0.99502
199	GOBP_LYMPH_VESSEL_MORPHOGENESIS	0.992479
200	GOBP_POSITIVE_REGULATION_OF_SMOOTH_MUSCLE_CONTRACTION	0.991733
201	GOBP_NOREPINEPHRINE_METABOLIC_PROCESS	0.995758
202	GOBP_VENTRICULAR_SEPTUM_MORPHOGENESIS	0.982152
203	GOBP_CELL_PROLIFERATION_INVOLVED_IN_METANEPHROS_DEVELOPMENT	0.996761
204	GOBP_INTRACELLULAR_DISTRIBUTION_OF_MITOCHONDRIA	0.994371
205	GOBP_CENTRAL_NERVOUS_SYSTEM_MYELIN_FORMATION	0.993053
206	GOBP_ACTIN_FILAMENT_NETWORK_FORMATION	0.993852
207	GOBP_PHOSPHATIDYLINOSITOL_BIOSYNTHETIC_PROCESS	0.963669
208	GOBP_CELLULAR_RESPONSE_TO_ANGIOTENSIN	0.974298
209	GOBP_VASCULAR_ENDOTHELIAL_GROWTH_FACTOR_RECEPTOR_2_SIGNALING_PATHWAY	0.996264
210	GOBP_SYNAPTIC_ASSEMBLY_AT_NEUROMUSCULAR_JUNCTION	0.989402
211	GOBP_REGULATION_OF_PHOSPHATE_TRANSPORT	0.993501
212	GOBP_REGULATION_OF_GERMINAL_CENTER_FORMATION	0.997485
213	GOBP_THYMOCYTE_APOPTOTIC_PROCESS	0.99441
214	GOBP_RESPONSE_TO_ACTIVITY	0.962482
215	GOBP_EPITHELIAL_TUBE_BRANCHING_INVOLVED_IN_LUNG_MORPHOGENESIS	0.987003
216	GOBP_REGULATION_OF_CILIUM_BEAT_FREQUENCY	0.992243
217	GOBP_NEGATIVE_REGULATION_OF_ENDOPLASMIC_RETICULUM_UNFOLDED_PROTEIN_RESPONSE	0.983915
218	GOBP_AMINO_ACID_TRANSPORT	0.956092
219	GOBP_REGULATION_OF_VIRAL_TRANSCRIPTION	0.965668
220	GOBP_SERINE_FAMILY_AMINO_ACID_METABOLIC_PROCESS	0.962588
221	GOBP_SENSORY_PERCEPTION_OF_SMELL	0.987801
222	GOBP_GLOMERULAR_MESANGIAL_CELL_PROLIFERATION	0.996666
223	GOBP_GUANINE_METABOLIC_PROCESS	0.996764
224	GOBP_CARDIAC_SEPTUM_MORPHOGENESIS	0.979479
225	GOBP_REGULATION_OF_PODOSOME_ASSEMBLY	0.989094
226	GOBP_CELLULAR_RESPONSE_TO_L_GLUTAMATE	0.996707
227	GOBP_POSITIVE_REGULATION_OF_POTASSIUM_ION_TRANSMEMBRANE_TRANSPORTER_ACTIVITY	0.98349
228	GOBP_CELLULAR_RESPONSE_TO_REACTIVE_NITROGEN_SPECIES	0.987598
229	GOBP_EXTRACELLULAR_MATRIX_DISASSEMBLY	0.963976
230	GOBP_ATTACHMENT_OF_MITOTIC_SPINDLE_MICROTUBULES_TO_KINETOCHORE	0.952132
231	GOBP_RENAL_SODIUM_EXCRETION	0.992772
232	GOBP_SIGNAL_RELEASE	0.963046
233	GOBP_GLIAL_CELL_FATE_COMMITMENT	0.992191
234	GOBP_OVARIAN_FOLLICLE_DEVELOPMENT	0.956739
235	GOBP_REGULATION_OF_TRANSLATIONAL_INITIATION_IN_RESPONSE_TO_STRESS	0.986365
236	GOBP_MEMBRANE_PROTEIN_INTRACELLULAR_DOMAIN_PROTEOLYSIS	0.973895
237	GOBP_REGULATION_OF_B_CELL_APOPTOTIC_PROCESS	0.961859
238	GOBP_HINDBRAIN_MATURATION	0.994476
239	GOBP_NEGATIVE_REGULATION_OF_PROTEIN_TARGETING_TO_MEMBRANE	0.993158
240	GOBP_BONE_TRABECULA_MORPHOGENESIS	0.994174
241	GOBP_POSITIVE_REGULATION_OF_VOLTAGE_GATED_POTASSIUM_CHANNEL_ACTIVITY	0.996497
242	GOBP_ORGAN_GROWTH	0.961754
243	GOBP_REGULATION_OF_NEURON_DIFFERENTIATION	0.958838
244	GOBP_REGULATION_OF_T_CELL_DIFFERENTIATION_IN_THYMUS	0.989865
245	GOBP_REGULATION_OF_DENDRITIC_SPINE_MORPHOGENESIS	0.97315
246	GOBP_REGULATION_OF_INTEGRIN_MEDIATED_SIGNALING_PATHWAY	0.989856
247	GOBP_POSITIVE_REGULATION_OF_MYELOID_LEUKOCYTE_DIFFERENTIATION	0.961105
248	GOBP_ESTABLISHMENT_OF_EPITHELIAL_CELL_POLARITY	0.963494
249	GOBP_CELLULAR_RESPONSE_TO_SALT_STRESS	0.991274
250	GOBP_NEGATIVE_REGULATION_OF_DENDRITE_MORPHOGENESIS	0.988761
251	GOBP_REGULATION_OF_VASOCONSTRICTION	0.978252
252	GOBP_RENAL_SYSTEM_PROCESS_INVOLVED_IN_REGULATION_OF_BLOOD_VOLUME	0.946847
253	GOBP_POSITIVE_REGULATION_OF_PROTEIN_DEACETYLATION	0.994744
254	GOBP_TYROSINE_PHOSPHORYLATION_OF_STAT_PROTEIN	0.974075
255	GOBP_REGULATION_OF_MITOTIC_SISTER_CHROMATID_SEGREGATION	0.979207
256	GOBP_RETINAL_CONE_CELL_DEVELOPMENT	0.996438
257	GOBP_POSITIVE_REGULATION_OF_MIRNA_TRANSCRIPTION	0.960958
258	GOBP_REGULATION_OF_SYNAPSE_MATURATION	0.982892
259	GOBP_NEGATIVE_REGULATION_OF_RHO_PROTEIN_SIGNAL_TRANSDUCTION	0.964198
260	GOBP_REGULATION_OF_CENTRIOLE_REPLICATION	0.989595
261	GOBP_CHONDROCYTE_PROLIFERATION	0.992973
262	GOBP_VESICLE_MEDIATED_TRANSPORT_IN_SYNAPSE	0.97238
263	GOBP_REGULATION_OF_CELL_PROJECTION_SIZE	0.996782
264	GOBP_POSITIVE_REGULATION_OF_MRNA_PROCESSING	0.959413
265	GOBP_PERIPHERAL_NERVOUS_SYSTEM_NEURON_DIFFERENTIATION	0.992002
266	GOBP_MYELOID_DENDRITIC_CELL_ACTIVATION	0.99177
267	GOBP_AMINOGLYCAN_CATABOLIC_PROCESS	0.980487
268	GOBP_MYELOID_CELL_ACTIVATION_INVOLVED_IN_IMMUNE_RESPONSE	0.964838
269	GOBP_BODY_MORPHOGENESIS	0.975241
270	GOBP_NEUTROPHIL_DEGRANULATION	0.991309
271	GOBP_POSITIVE_REGULATION_OF_NOTCH_SIGNALING_PATHWAY	0.976417
272	GOBP_VACUOLAR_ACIDIFICATION	0.956465
273	GOBP_SULFUR_AMINO_ACID_METABOLIC_PROCESS	0.963819
274	GOBP_NEGATIVE_REGULATION_OF_BLOOD_CIRCULATION	0.980134
275	GOBP_REGULATION_OF_MEMBRANE_PROTEIN_ECTODOMAIN_PROTEOLYSIS	0.969049
276	GOBP_NOREPINEPHRINE_UPTAKE	0.95984
277	GOBP_SULFUR_AMINO_ACID_TRANSPORT	0.989227
278	GOBP_CELLULAR_RESPONSE_TO_CALCIUM_ION	0.966505
279	GOBP_RESPONSE_TO_DISACCHARIDE	0.994173
280	GOBP_NEGATIVE_REGULATION_OF_CARTILAGE_DEVELOPMENT	0.991581
281	GOBP_REGULATION_OF_CORTICOSTEROID_HORMONE_SECRETION	0.991194
282	GOBP_CHEMOKINE_C_X_C_MOTIF_LIGAND_12_SIGNALING_PATHWAY	0.993703
283	GOBP_TONGUE_DEVELOPMENT	0.993997
284	GOBP_POSITIVE_REGULATION_OF_CARDIAC_MUSCLE_CELL_DIFFERENTIATION	0.997602
285	GOBP_REGULATION_OF_CARTILAGE_DEVELOPMENT	0.968824
286	GOBP_INDOLE_CONTAINING_COMPOUND_BIOSYNTHETIC_PROCESS	0.998213
287	GOBP_TYPE_II_INTERFERON_PRODUCTION	0.958552
288	GOBP_REGULATION_OF_SULFUR_METABOLIC_PROCESS	0.987481
289	GOBP_NUCLEAR_MIGRATION	0.959499
290	GOBP_NEUROTRANSMITTER_RECEPTOR_TRANSPORT_TO_PLASMA_MEMBRANE	0.969544
291	GOBP_CELLULAR_HYPOTONIC_RESPONSE	0.994842
292	GOBP_NEGATIVE_REGULATION_OF_CELLULAR_RESPONSE_TO_VASCULAR_ENDOTHELIAL_GROWTH_FACTOR_STIMULUS	0.99299
293	GOBP_REGULATION_OF_BROWN_FAT_CELL_DIFFERENTIATION	0.963532
294	GOBP_NEGATIVE_REGULATION_OF_CD4_POSITIVE_ALPHA_BETA_T_CELL_DIFFERENTIATION	0.993365
295	GOBP_TRANSCRIPTION_ELONGATION_COUPLED_CHROMATIN_REMODELING	0.991698
296	GOBP_HEART_VALVE_DEVELOPMENT	0.974165
297	GOBP_DORSAL_VENTRAL_PATTERN_FORMATION	0.975988
298	GOBP_RESPONSE_TO_SODIUM_PHOSPHATE	0.99277
299	GOBP_SULFUR_COMPOUND_BIOSYNTHETIC_PROCESS	0.961504
300	GOBP_NEGATIVE_REGULATION_OF_PRODUCTION_OF_MOLECULAR_MEDIATOR_OF_IMMUNE_RESPONSE	0.967091
301	GOBP_NEURON_PROJECTION_ARBORIZATION	0.979179
302	GOBP_NEGATIVE_REGULATION_OF_CD4_POSITIVE_ALPHA_BETA_T_CELL_ACTIVATION	0.971196
303	GOBP_REGULATION_OF_PANCREATIC_JUICE_SECRETION	0.996651
304	GOBP_CELL_CYCLE_G2_M_PHASE_TRANSITION	0.962405
305	GOBP_SA_NODE_CELL_TO_ATRIAL_CARDIAC_MUSCLE_CELL_SIGNALING	0.996708
306	GOBP_MODULATION_OF_INHIBITORY_POSTSYNAPTIC_POTENTIAL	0.996027
307	GOBP_CELLULAR_RESPONSE_TO_INTERLEUKIN_1	0.960798
308	GOBP_MINERALOCORTICOID_METABOLIC_PROCESS	0.996554
309	GOBP_REGULATION_OF_AXON_GUIDANCE	0.996
310	GOBP_SINOATRIAL_NODE_DEVELOPMENT	0.99827
311	GOBP_FEVER_GENERATION	0.997291
312	GOBP_LONG_TERM_SYNAPTIC_POTENTIATION	0.965378
313	GOBP_POSITIVE_REGULATION_OF_CHEMOKINE_PRODUCTION	0.963961
314	GOBP_DGMP_METABOLIC_PROCESS	0.994496
315	GOBP_PERICARDIUM_DEVELOPMENT	0.993932
316	GOBP_REGULATION_OF_MODIFICATION_OF_POSTSYNAPTIC_ACTIN_CYTOSKELETON	0.991519
317	GOBP_REGULATION_OF_PHOSPHOLIPID_METABOLIC_PROCESS	0.977439
318	GOBP_STRIATED_MUSCLE_CELL_PROLIFERATION	0.973295
319	GOBP_CATECHOLAMINE_TRANSPORT	0.973817
320	GOBP_REGULATION_OF_SIGNALING_RECEPTOR_ACTIVITY	0.968918
321	GOBP_INTESTINAL_ABSORPTION	0.990433
322	GOBP_EMBRYONIC_SKELETAL_JOINT_MORPHOGENESIS	0.992161
323	GOBP_POSITIVE_REGULATION_OF_CIRCADIAN_RHYTHM	0.957943
324	GOBP_DNA_DAMAGE_RESPONSE	0.954354
325	GOBP_LUTEINIZATION	0.993252
326	GOBP_POSITIVE_REGULATION_OF_TOLL_LIKE_RECEPTOR_2_SIGNALING_PATHWAY	0.992798
327	GOBP_MUCOPOLYSACCHARIDE_METABOLIC_PROCESS	0.964023
328	GOBP_CELLULAR_RESPONSE_TO_RETINOIC_ACID	0.978081
329	GOBP_NEGATIVE_REGULATION_OF_INTRACELLULAR_PROTEIN_TRANSPORT	0.967698
330	GOBP_DETECTION_OF_CALCIUM_ION	0.979902
331	GOBP_PHOSPHAGEN_METABOLIC_PROCESS	0.970551
332	GOBP_OSTEOCLAST_DIFFERENTIATION	0.950381
333	GOBP_SYNAPTIC_VESICLE_LOCALIZATION	0.972278
334	GOBP_BEHAVIOR	0.958044
335	GOBP_REGULATION_OF_LIPOPROTEIN_LIPASE_ACTIVITY	0.996491
336	GOBP_CELL_CELL_ADHESION_MEDIATED_BY_CADHERIN	0.970125
337	GOBP_NEGATIVE_REGULATION_OF_MONOATOMIC_ION_TRANSMEMBRANE_TRANSPORT	0.960768
338	GOBP_POSITIVE_REGULATION_OF_INTERLEUKIN_1_BETA_PRODUCTION	0.968019
339	GOBP_REGULATION_OF_NEUROMUSCULAR_JUNCTION_DEVELOPMENT	0.993633
340	GOBP_MOTOR_LEARNING	0.997092
341	GOBP_REGULATION_OF_CEREBELLAR_GRANULE_CELL_PRECURSOR_PROLIFERATION	0.990506
342	GOBP_PARAXIAL_MESODERM_DEVELOPMENT	0.993318
343	GOBP_INTERLEUKIN_2_PRODUCTION	0.963751
344	GOBP_ADAPTIVE_IMMUNE_MEMORY_RESPONSE	0.973313
345	GOBP_COLLAGEN_ACTIVATED_SIGNALING_PATHWAY	0.994974
346	GOBP_ORGANELLE_MEMBRANE_FUSION	0.967647
347	GOBP_FEAR_RESPONSE	0.971049
348	GOBP_POST_EMBRYONIC_DEVELOPMENT	0.954948
349	GOBP_REGULATION_OF_INWARD_RECTIFIER_POTASSIUM_CHANNEL_ACTIVITY	0.997106
350	GOBP_EMBRYONIC_HINDLIMB_MORPHOGENESIS	0.994337
351	GOBP_CHROMOSOME_SEGREGATION	0.956085
352	GOBP_ER_NUCLEUS_SIGNALING_PATHWAY	0.962943
353	GOBP_REGULATION_OF_SKELETAL_MUSCLE_TISSUE_REGENERATION	0.997913
354	GOBP_REGULATION_OF_POLYSACCHARIDE_METABOLIC_PROCESS	0.975345
355	GOBP_REGULATION_OF_EPITHELIAL_CELL_APOPTOTIC_PROCESS	0.95505
356	GOBP_PROTEIN_TARGETING_TO_VACUOLE	0.962774
357	GOBP_LOW_DENSITY_LIPOPROTEIN_PARTICLE_CLEARANCE	0.971223
358	GOBP_ENDOTHELIN_RECEPTOR_SIGNALING_PATHWAY	0.987668
359	GOBP_POSITIVE_REGULATION_OF_MITOCHONDRIAL_OUTER_MEMBRANE_PERMEABILIZATION_INVOLVED_IN_APOPTOTIC_SIGNALING_PATHWAY	0.982798
360	GOBP_POSITIVE_REGULATION_OF_INSULIN_SECRETION_INVOLVED_IN_CELLULAR_RESPONSE_TO_GLUCOSE_STIMULUS	0.977229
361	GOBP_REGULATION_OF_LYMPHOCYTE_DIFFERENTIATION	0.955635
362	GOBP_REGULATION_OF_GLUCONEOGENESIS	0.971942
363	GOBP_CELLULAR_RESPONSE_TO_PARATHYROID_HORMONE_STIMULUS	0.996614
364	GOBP_REGULATION_OF_POSITIVE_CHEMOTAXIS	0.987291
365	GOBP_INDUCTION_OF_POSITIVE_CHEMOTAXIS	0.993173
366	GOBP_MYELOID_CELL_APOPTOTIC_PROCESS	0.960086
367	GOBP_POSITIVE_REGULATION_OF_CD4_POSITIVE_ALPHA_BETA_T_CELL_DIFFERENTIATION	0.964449
368	GOBP_POSITIVE_REGULATION_OF_MESENCHYMAL_CELL_PROLIFERATION	0.961229
369	GOBP_REGULATION_OF_LYASE_ACTIVITY	0.979542
370	GOBP_REGULATION_OF_METALLOPEPTIDASE_ACTIVITY	0.978485
371	GOBP_HIPPOCAMPAL_NEURON_APOPTOTIC_PROCESS	0.994679
372	GOBP_DISTAL_TUBULE_DEVELOPMENT	0.995857
373	GOBP_REGULATION_OF_ADENYLATE_CYCLASE_ACTIVITY	0.985205
374	GOBP_RESPONSE_TO_INTERLEUKIN_18	0.984171
375	GOBP_POSITIVE_REGULATION_OF_CHEMOKINE_C_C_MOTIF_LIGAND_5_PRODUCTION	0.997586
376	GOBP_POSITIVE_REGULATION_OF_AMIDE_METABOLIC_PROCESS	0.97615
377	GOBP_GLYCEROL_3_PHOSPHATE_METABOLIC_PROCESS	0.997693
378	GOBP_REGULATION_OF_STRESS_ACTIVATED_PROTEIN_KINASE_SIGNALING_CASCADE	0.966884
379	GOBP_INORGANIC_ANION_TRANSMEMBRANE_TRANSPORT	0.969901
380	GOBP_NEGATIVE_REGULATION_OF_FIBROBLAST_PROLIFERATION	0.949884
381	GOBP_NEGATIVE_REGULATION_OF_B_CELL_MEDIATED_IMMUNITY	0.966294
382	GOBP_LYMPHOID_PROGENITOR_CELL_DIFFERENTIATION	0.962483
383	GOBP_ADENOHYPOPHYSIS_DEVELOPMENT	0.996766
384	GOBP_CELL_CYCLE_CHECKPOINT_SIGNALING	0.962432
385	GOBP_ATTACHMENT_OF_SPINDLE_MICROTUBULES_TO_KINETOCHORE	0.96651
386	GOBP_RENAL_SYSTEM_PROCESS_INVOLVED_IN_REGULATION_OF_SYSTEMIC_ARTERIAL_BLOOD_PRESSURE	0.95773
387	GOBP_REGULATION_OF_AMYLOID_FIBRIL_FORMATION	0.950951
388	GOBP_REGULATION_OF_FIBROBLAST_APOPTOTIC_PROCESS	0.985895
389	GOBP_REGULATION_OF_GLUCAGON_SECRETION	0.996926
390	GOBP_ENDOCARDIAL_CUSHION_FORMATION	0.990866
391	GOBP_AUTOPHAGOSOME_ORGANIZATION	0.961396
392	GOBP_INTERNEURON_MIGRATION_FROM_THE_SUBPALLIUM_TO_THE_CORTEX	0.999635
393	GOBP_NEGATIVE_REGULATION_OF_CELLULAR_RESPONSE_TO_INSULIN_STIMULUS	0.974853
394	GOBP_PHASIC_SMOOTH_MUSCLE_CONTRACTION	0.992188
395	GOBP_CEREBRAL_CORTEX_NEURON_DIFFERENTIATION	0.990482
396	GOBP_POSITIVE_REGULATION_OF_CELL_GROWTH	0.956437
397	GOBP_MALE_MEIOSIS_I	0.984393
398	GOBP_G_PROTEIN_COUPLED_SEROTONIN_RECEPTOR_SIGNALING_PATHWAY	0.995856
399	GOBP_BONE_MORPHOGENESIS	0.962264
400	GOBP_REGULATION_OF_LIPID_STORAGE	0.977102
401	GOBP_MEIOTIC_SISTER_CHROMATID_COHESION	0.99154
402	GOBP_REGULATION_OF_JUN_KINASE_ACTIVITY	0.96012
403	GOBP_MEMBRANOUS_SEPTUM_MORPHOGENESIS	0.996601
404	GOBP_NADH_METABOLIC_PROCESS	0.977191
405	GOBP_BLASTOCYST_GROWTH	0.991169
406	GOBP_SEMI_LUNAR_VALVE_DEVELOPMENT	0.986785
407	GOBP_POSITIVE_REGULATION_OF_MITOTIC_NUCLEAR_DIVISION	0.959542
408	GOBP_ERBB4_SIGNALING_PATHWAY	0.998963
409	GOBP_REGULATION_OF_TRANSLATION	0.948723
410	GOBP_REGULATION_OF_GLYCOPROTEIN_METABOLIC_PROCESS	0.948264
411	GOBP_REGULATION_OF_CELLULAR_RESPONSE_TO_HYPOXIA	0.975779
412	GOBP_REGULATION_OF_DNA_TEMPLATED_DNA_REPLICATION	0.98161
413	GOBP_POSITIVE_REGULATION_OF_B_CELL_PROLIFERATION	0.961059
414	GOBP_BLOOD_VESSEL_ENDOTHELIAL_CELL_MIGRATION	0.9535
415	GOBP_REGULATION_OF_STEROID_HORMONE_BIOSYNTHETIC_PROCESS	0.99293
416	GOBP_CAMERA_TYPE_EYE_MORPHOGENESIS	0.966386
417	GOBP_PROSTATIC_BUD_FORMATION	0.998535
418	GOBP_REGULATION_OF_FEVER_GENERATION	0.997242
419	GOBP_CORTICOSTERONE_SECRETION	0.989661
420	GOBP_NEGATIVE_REGULATION_OF_VASCULAR_ASSOCIATED_SMOOTH_MUSCLE_CELL_PROLIFERATION	0.955001
421	GOBP_PROGESTERONE_BIOSYNTHETIC_PROCESS	0.985627
422	GOBP_MICROTUBULE_POLYMERIZATION_OR_DEPOLYMERIZATION	0.964313
423	GOBP_NK_T_CELL_DIFFERENTIATION	0.995966
424	GOBP_NEGATIVE_REGULATION_OF_CELL_MATRIX_ADHESION	0.976187
425	GOBP_PHOSPHOLIPID_EFFLUX	0.973293
426	GOBP_NEGATIVE_REGULATION_OF_EXOCYTOSIS	0.958432
427	GOBP_REGULATION_OF_PLATELET_DERIVED_GROWTH_FACTOR_RECEPTOR_BETA_SIGNALING_PATHWAY	0.994725
428	GOBP_POSITIVE_REGULATION_OF_AMINE_METABOLIC_PROCESS	0.985987
429	GOBP_MORPHOGENESIS_OF_AN_EPITHELIAL_SHEET	0.969853
430	GOBP_NEGATIVE_REGULATION_OF_CELL_CELL_ADHESION_MEDIATED_BY_CADHERIN	0.971658
431	GOBP_ASPARTATE_METABOLIC_PROCESS	0.992444
432	GOBP_FOREBRAIN_RADIAL_GLIAL_CELL_DIFFERENTIATION	0.996622
433	GOBP_NEGATIVE_REGULATION_OF_GLUCOSE_IMPORT	0.986291
434	GOBP_CELLULAR_RESPONSE_TO_IRON_ION	0.985077
435	GOBP_OVULATION_CYCLE	0.959416
436	GOBP_RETINOIC_ACID_RECEPTOR_SIGNALING_PATHWAY	0.982219
437	GOBP_REGULATION_OF_STEM_CELL_PROLIFERATION	0.96452
438	GOBP_REGULATION_OF_DNA_TEMPLATED_TRANSCRIPTION_INITIATION	0.964186
439	GOBP_CELLULAR_RESPONSE_TO_GONADOTROPIN_STIMULUS	0.995351
440	GOBP_G_PROTEIN_COUPLED_RECEPTOR_SIGNALING_PATHWAY_COUPLED_TO_CYCLIC_NUCLEOTIDE_SECOND_MESSENGER	0.99041
441	GOBP_CARDIOLIPIN_METABOLIC_PROCESS	0.988606
442	GOBP_L_AMINO_ACID_CATABOLIC_PROCESS	0.966153
443	GOBP_POSITIVE_REGULATION_OF_STEROID_HORMONE_SECRETION	0.998202
444	GOBP_CELL_MORPHOGENESIS_INVOLVED_IN_NEURON_DIFFERENTIATION	0.957208
445	GOBP_POSITIVE_REGULATION_OF_TOLL_LIKE_RECEPTOR_7_SIGNALING_PATHWAY	0.99728
446	GOBP_GLYCINE_METABOLIC_PROCESS	0.993533
447	GOBP_CLATHRIN_COAT_ASSEMBLY	0.97615
448	GOBP_RESPONSE_TO_ISOQUINOLINE_ALKALOID	0.991973
449	GOBP_CDP_DIACYLGLYCEROL_BIOSYNTHETIC_PROCESS	0.991532
450	GOBP_CELL_CELL_JUNCTION_MAINTENANCE	0.988279
451	GOBP_CELLULAR_RESPONSE_TO_UV_A	0.980873
452	GOBP_NEURAL_PLATE_DEVELOPMENT	0.994023
453	GOBP_OLEFINIC_COMPOUND_BIOSYNTHETIC_PROCESS	0.985997
454	GOBP_IRON_ION_IMPORT_ACROSS_PLASMA_MEMBRANE	0.994338
455	GOBP_REGULATION_OF_ALDOSTERONE_METABOLIC_PROCESS	0.998059
456	GOBP_RESPONSE_TO_GRAVITY	0.989709
457	GOBP_APOPTOTIC_PROCESS	0.94057
458	GOBP_POSITIVE_REGULATION_OF_CYTOKINESIS	0.973485
459	GOBP_NEGATIVE_REGULATION_OF_RECEPTOR_MEDIATED_ENDOCYTOSIS	0.973139
460	GOBP_TOLL_LIKE_RECEPTOR_4_SIGNALING_PATHWAY	0.966694
461	GOBP_POSITIVE_REGULATION_OF_GLUCOSE_METABOLIC_PROCESS	0.973236
462	GOBP_REGULATION_OF_METANEPHROS_DEVELOPMENT	0.998465
463	GOBP_PROTEIN_LOCALIZATION_TO_CHROMOSOME	0.966139
464	GOBP_MOTOR_NEURON_MIGRATION	0.995961
465	GOBP_POSITIVE_REGULATION_OF_FAT_CELL_DIFFERENTIATION	0.977432
466	GOBP_REGULATION_OF_PROTEIN_KINASE_C_SIGNALING	0.991718
467	GOBP_VESICLE_ORGANIZATION	0.959766
468	GOBP_NEGATIVE_REGULATION_OF_MACROPHAGE_CYTOKINE_PRODUCTION	0.996342
469	GOBP_REGULATION_OF_NUCLEOTIDE_CATABOLIC_PROCESS	0.960117
470	GOBP_CHEMICAL_HOMEOSTASIS	0.948045
471	GOBP_DETECTION_OF_MECHANICAL_STIMULUS_INVOLVED_IN_SENSORY_PERCEPTION	0.987009
472	GOBP_STRIATED_MUSCLE_CELL_DIFFERENTIATION	0.951085
473	GOBP_DNA_INTEGRITY_CHECKPOINT_SIGNALING	0.960659
474	GOBP_MDA_5_SIGNALING_PATHWAY	0.995952
475	GOBP_GTP_METABOLIC_PROCESS	0.963973
476	GOBP_STEM_CELL_PROLIFERATION	0.956528
477	GOBP_REGULATION_OF_OLIGODENDROCYTE_DIFFERENTIATION	0.95921
478	GOBP_ISOPRENOID_BIOSYNTHETIC_PROCESS	0.979342
479	GOBP_DOPAMINE_TRANSPORT	0.9784
480	GOBP_GROWTH_HORMONE_SECRETION	0.98208
481	GOBP_POSITIVE_REGULATION_OF_NON_CANONICAL_WNT_SIGNALING_PATHWAY	0.995659
482	GOBP_POSITIVE_REGULATION_OF_PROTEIN_LOCALIZATION_TO_CELL_SURFACE	0.980428
483	GOBP_MACROMOLECULE_DEACYLATION	0.971042
484	GOBP_POSITIVE_REGULATION_OF_LAMELLIPODIUM_ORGANIZATION	0.952202
485	GOBP_GLYCOLYTIC_PROCESS_THROUGH_FRUCTOSE_6_PHOSPHATE	0.979491
486	GOBP_PLASMA_CELL_DIFFERENTIATION	0.986987
487	GOBP_REGULATION_OF_CELL_CYCLE_G2_M_PHASE_TRANSITION	0.966572
488	GOBP_SKIN_EPIDERMIS_DEVELOPMENT	0.967777
489	GOBP_REGULATORY_NCRNA_PROCESSING	0.973038
490	GOBP_REGULATION_OF_CIRCADIAN_RHYTHM	0.96154
491	GOBP_CAMERA_TYPE_EYE_PHOTORECEPTOR_CELL_DIFFERENTIATION	0.989303
492	GOBP_UTP_METABOLIC_PROCESS	0.990522
493	GOBP_PLASMA_MEMBRANE_RAFT_ORGANIZATION	0.992745
494	GOBP_REGULATION_OF_RETINOIC_ACID_RECEPTOR_SIGNALING_PATHWAY	0.988671
495	GOBP_TRIGLYCERIDE_BIOSYNTHETIC_PROCESS	0.97614
496	GOBP_VASCULAR_ENDOTHELIAL_CELL_PROLIFERATION	0.955882
497	GOBP_LACRIMAL_GLAND_DEVELOPMENT	0.997143
498	GOBP_B_CELL_APOPTOTIC_PROCESS	0.964818
499	GOBP_NEGATIVE_REGULATION_OF_B_CELL_DIFFERENTIATION	0.996861
500	GOBP_CILIUM_ORGANIZATION	0.962865
501	GOBP_OSTEOBLAST_PROLIFERATION	0.98287
502	GOBP_MINERALOCORTICOID_SECRETION	0.996847
503	GOBP_GRANULOCYTE_ACTIVATION	0.966732
504	GOBP_REGULATION_OF_PROGRAMMED_NECROTIC_CELL_DEATH	0.964308
505	GOBP_MACROMOLECULE_METHYLATION	0.967624
506	GOBP_MEMBRANE_LIPID_BIOSYNTHETIC_PROCESS	0.955865
507	GOBP_EXTRINSIC_APOPTOTIC_SIGNALING_PATHWAY_VIA_DEATH_DOMAIN_RECEPTORS	0.95806
508	GOBP_SUPEROXIDE_METABOLIC_PROCESS	0.952806
509	GOBP_NEGATIVE_REGULATION_OF_MYOBLAST_DIFFERENTIATION	0.989905
510	GOBP_POSITIVE_REGULATION_OF_AXONOGENESIS	0.964077
511	GOBP_REPRODUCTIVE_BEHAVIOR	0.96258
512	GOBP_EYE_MORPHOGENESIS	0.964276
513	GOBP_REGULATION_OF_FIBROBLAST_GROWTH_FACTOR_RECEPTOR_SIGNALING_PATHWAY	0.987662
514	GOBP_CONVERGENT_EXTENSION_INVOLVED_IN_AXIS_ELONGATION	0.999053
515	GOBP_MALE_GAMETE_GENERATION	0.955856
516	GOBP_CELLULAR_RESPONSE_TO_CAFFEINE	0.996784
517	GOBP_PROGRAMMED_CELL_DEATH_INVOLVED_IN_CELL_DEVELOPMENT	0.986017
518	GOBP_POSITIVE_REGULATION_OF_TELOMERE_MAINTENANCE_VIA_TELOMERE_LENGTHENING	0.958261
519	GOBP_NEURAL_TUBE_DEVELOPMENT	0.958111
520	GOBP_INTESTINAL_LIPID_ABSORPTION	0.997262
521	GOBP_LEUKOCYTE_HOMEOSTASIS	0.961743
522	GOBP_SCHWANN_CELL_PROLIFERATION	0.990861
523	GOBP_HEART_PROCESS	0.956938
524	GOBP_POSITIVE_REGULATION_OF_ENDOTHELIAL_CELL_CHEMOTAXIS	0.979253
525	GOBP_NEGATIVE_REGULATION_OF_HOMOTYPIC_CELL_CELL_ADHESION	0.984754
526	GOBP_GOLGI_TO_LYSOSOME_TRANSPORT	0.98646
527	GOBP_PROTEIN_LOCALIZATION_TO_CHROMATIN	0.981637
528	GOBP_RESPONSE_TO_EPINEPHRINE	0.990055
529	GOBP_COMPLEMENT_ACTIVATION_LECTIN_PATHWAY	0.997979
530	GOBP_TRACHEA_MORPHOGENESIS	0.982277
531	GOBP_REGULATION_OF_GASTRIC_ACID_SECRETION	0.998459
532	GOBP_REGULATION_OF_EPITHELIAL_TO_MESENCHYMAL_TRANSITION_INVOLVED_IN_ENDOCARDIAL_CUSHION_FORMATION	0.997911
533	GOBP_POSITIVE_REGULATION_OF_EXTRINSIC_APOPTOTIC_SIGNALING_PATHWAY	0.956949
534	GOBP_MESONEPHRIC_TUBULE_MORPHOGENESIS	0.978281
535	GOBP_HEPATOCYTE_GROWTH_FACTOR_RECEPTOR_SIGNALING_PATHWAY	0.986001
536	GOBP_NEUROFILAMENT_CYTOSKELETON_ORGANIZATION	0.990563
537	GOBP_GLYCOSYLCERAMIDE_BIOSYNTHETIC_PROCESS	0.995428
538	GOBP_POSITIVE_REGULATION_OF_CELL_PROJECTION_ORGANIZATION	0.952716
539	GOBP_CRISTAE_FORMATION	0.982857
540	GOBP_DIGESTIVE_SYSTEM_DEVELOPMENT	0.967756
541	GOBP_RECEPTOR_MEDIATED_VIRION_ATTACHMENT_TO_HOST_CELL	0.991059
542	GOBP_LIPID_TRANSPORT_ACROSS_BLOOD_BRAIN_BARRIER	0.966171
543	GOBP_LOOP_OF_HENLE_DEVELOPMENT	0.997119
544	GOBP_ADENOSINE_TRANSPORT	0.999389
545	GOBP_DNA_CATABOLIC_PROCESS	0.956004
546	GOBP_DEOXYRIBONUCLEOTIDE_METABOLIC_PROCESS	0.959936
547	GOBP_VOCALIZATION_BEHAVIOR	0.989727
548	GOBP_MEIOTIC_CELL_CYCLE_PROCESS_INVOLVED_IN_OOCYTE_MATURATION	0.99343
549	GOBP_PROTEIN_INSERTION_INTO_MEMBRANE	0.963057
550	GOBP_ASPARTATE_FAMILY_AMINO_ACID_CATABOLIC_PROCESS	0.989418
551	GOBP_PARACRINE_SIGNALING	0.998853
552	GOBP_NEUROINFLAMMATORY_RESPONSE	0.963494
553	GOBP_REGULATION_OF_MONOCYTE_CHEMOTAXIS	0.977508
554	GOBP_NEGATIVE_REGULATION_OF_CELL_FATE_COMMITMENT	0.99885
555	GOBP_MYOBLAST_PROLIFERATION	0.986771
556	GOBP_METANEPHRIC_TUBULE_DEVELOPMENT	0.989943
557	GOBP_AV_NODE_CELL_TO_BUNDLE_OF_HIS_CELL_COMMUNICATION	0.996192
558	GOBP_MYOBLAST_MIGRATION	0.992689
559	GOBP_MITOCHONDRIAL_TRANSMEMBRANE_TRANSPORT	0.960884
560	GOBP_REGULATION_OF_ACTIN_NUCLEATION	0.959739
561	GOBP_POSITIVE_REGULATION_OF_EPITHELIAL_CELL_DIFFERENTIATION	0.968692
562	GOBP_POSITIVE_REGULATION_OF_GENE_EXPRESSION_EPIGENETIC	0.964606
563	GOBP_DNA_REPAIR	0.959543
564	GOBP_NEGATIVE_REGULATION_OF_CALCIUM_ION_TRANSMEMBRANE_TRANSPORTER_ACTIVITY	0.956549
565	GOBP_CELLULAR_RESPONSE_TO_GLUCOSE_STARVATION	0.950989
566	GOBP_CD4_POSITIVE_ALPHA_BETA_T_CELL_DIFFERENTIATION	0.962036
567	GOBP_REGULATION_OF_CELL_MATURATION	0.995201
568	GOBP_EOSINOPHIL_MEDIATED_IMMUNITY	0.978124
569	GOBP_REGULATION_OF_SYNAPTIC_TRANSMISSION_GLUTAMATERGIC	0.977602
570	GOBP_REGULATION_OF_ASTROCYTE_ACTIVATION	0.997877
571	GOBP_POSITIVE_REGULATION_OF_SYNCYTIUM_FORMATION_BY_PLASMA_MEMBRANE_FUSION	0.982477
572	GOBP_NEGATIVE_REGULATION_OF_GLIOGENESIS	0.975527
573	GOBP_INNER_EAR_RECEPTOR_CELL_STEREOCILIUM_ORGANIZATION	0.964755
574	GOBP_HYPOTHALAMUS_CELL_MIGRATION	0.998969
575	GOBP_SKELETAL_MUSCLE_CELL_DIFFERENTIATION	0.966074
576	GOBP_PHOSPHATIDYLINOSITOL_MEDIATED_SIGNALING	0.987811
577	GOBP_ESTABLISHMENT_OF_LOCALIZATION_IN_CELL	0.953376
578	GOBP_REGULATION_OF_ADAPTIVE_IMMUNE_RESPONSE	0.963572
579	GOBP_REGULATION_OF_CLATHRIN_DEPENDENT_ENDOCYTOSIS	0.983869
580	GOBP_REGULATION_OF_FEMALE_RECEPTIVITY	0.993473
581	GOBP_CLUSTERING_OF_VOLTAGE_GATED_SODIUM_CHANNELS	0.996209
582	GOBP_POSITIVE_REGULATION_OF_EXTRACELLULAR_MATRIX_ASSEMBLY	0.985761
583	GOBP_SIGNAL_COMPLEX_ASSEMBLY	0.994397
584	GOBP_NEGATIVE_REGULATION_OF_STEM_CELL_POPULATION_MAINTENANCE	0.982313
585	GOBP_NITROGEN_COMPOUND_TRANSPORT	0.951254
586	GOBP_GRANULOCYTE_COLONY_STIMULATING_FACTOR_PRODUCTION	0.975039
587	GOBP_MODULATION_OF_PROCESS_OF_ANOTHER_ORGANISM	0.982847
588	GOBP_REGULATION_OF_NITRIC_OXIDE_SYNTHASE_ACTIVITY	0.991429
589	GOBP_MESODERM_MORPHOGENESIS	0.963349
590	GOBP_REGULATION_OF_NEUROINFLAMMATORY_RESPONSE	0.98174
591	GOBP_UREA_TRANSMEMBRANE_TRANSPORT	0.999097
592	GOBP_SERTOLI_CELL_DIFFERENTIATION	0.991649
593	GOBP_CELL_DIFFERENTIATION_INVOLVED_IN_EMBRYONIC_PLACENTA_DEVELOPMENT	0.997066
594	GOBP_DEVELOPMENTAL_INDUCTION	0.987972
595	GOBP_CORPUS_CALLOSUM_DEVELOPMENT	0.982999
596	GOBP_POSITIVE_REGULATION_OF_T_HELPER_CELL_DIFFERENTIATION	0.991539
597	GOBP_BILE_ACID_AND_BILE_SALT_TRANSPORT	0.99135
598	GOBP_POSITIVE_REGULATION_OF_NEURON_PROJECTION_DEVELOPMENT	0.956878
599	GOBP_DNA_CONFORMATION_CHANGE	0.963071
600	GOBP_ADRENERGIC_RECEPTOR_SIGNALING_PATHWAY	0.988873
601	GOBP_RESPONSE_TO_INTERLEUKIN_15	0.993821
602	GOBP_REGULATION_OF_SYNAPTIC_VESICLE_CYCLE	0.985993
603	GOBP_DNA_RECOMBINATION	0.959453
604	GOBP_PROTEIN_AUTOPHOSPHORYLATION	0.954548
605	GOBP_NEGATIVE_REGULATION_OF_RESPIRATORY_BURST	0.977663
606	GOBP_POSITIVE_REGULATION_OF_VASCULAR_ASSOCIATED_SMOOTH_MUSCLE_CELL_PROLIFERATION	0.959325
607	GOBP_PHOSPHOLIPASE_C_ACTIVATING_G_PROTEIN_COUPLED_RECEPTOR_SIGNALING_PATHWAY	0.957122
608	GOBP_POSITIVE_REGULATION_OF_VASCULATURE_DEVELOPMENT	0.963168
609	GOBP_MICROTUBULE_BASED_MOVEMENT	0.964929
610	GOBP_POSITIVE_REGULATION_OF_CARDIAC_MUSCLE_CELL_PROLIFERATION	0.99118
611	GOBP_POSITIVE_REGULATION_OF_PROTEIN_LOCALIZATION_TO_PLASMA_MEMBRANE	0.962203
612	GOBP_T_CELL_ACTIVATION_INVOLVED_IN_IMMUNE_RESPONSE	0.955692
613	GOBP_LYMPHOCYTE_DIFFERENTIATION	0.950214
614	GOBP_RESPONSE_TO_FOLLICLE_STIMULATING_HORMONE	0.997363
615	GOBP_LIGAND_GATED_ION_CHANNEL_SIGNALING_PATHWAY	0.983662
616	GOBP_REGULATION_OF_METALLOENDOPEPTIDASE_ACTIVITY	0.98795
617	GOBP_CORONARY_ARTERY_MORPHOGENESIS	0.997624
618	GOBP_RESPONSE_TO_FIBROBLAST_GROWTH_FACTOR	0.968229
619	GOBP_POSITIVE_REGULATION_OF_NUCLEOTIDE_METABOLIC_PROCESS	0.965871
620	GOBP_POSITIVE_REGULATION_OF_FATTY_ACID_BIOSYNTHETIC_PROCESS	0.987474
621	GOBP_POSITIVE_REGULATION_OF_MEIOTIC_NUCLEAR_DIVISION	0.991876
622	GOBP_NEUROTRANSMITTER_TRANSPORT	0.972617
623	GOBP_COLLAGEN_METABOLIC_PROCESS	0.968225
624	GOBP_REGULATION_OF_KERATINOCYTE_PROLIFERATION	0.964735
625	GOBP_POSITIVE_REGULATION_OF_INTEGRIN_MEDIATED_SIGNALING_PATHWAY	0.99392
626	GOBP_EMBRYONIC_PATTERN_SPECIFICATION	0.980088
627	GOBP_CARDIAC_SEPTUM_DEVELOPMENT	0.967866
628	GOBP_SALIVA_SECRETION	0.996142
629	GOBP_BONE_GROWTH	0.990838
630	GOBP_POSITIVE_REGULATION_OF_AMYLOID_PRECURSOR_PROTEIN_CATABOLIC_PROCESS	0.978719
631	GOBP_LYMPHATIC_ENDOTHELIAL_CELL_DIFFERENTIATION	0.997151
632	GOBP_ORGANELLE_TRANSPORT_ALONG_MICROTUBULE	0.964633
633	GOBP_NEGATIVE_REGULATION_OF_RETINOIC_ACID_RECEPTOR_SIGNALING_PATHWAY	0.993171
634	GOBP_CELLULAR_RESPONSE_TO_DEXAMETHASONE_STIMULUS	0.982567
635	GOBP_NEURAL_FOLD_FORMATION	0.997858
636	GOBP_CELLULAR_RESPONSE_TO_ALKALOID	0.979477
637	GOBP_NEGATIVE_REGULATION_OF_SMOOTHENED_SIGNALING_PATHWAY	0.973242
638	GOBP_RESPIRATORY_GASEOUS_EXCHANGE_BY_RESPIRATORY_SYSTEM	0.967492
639	GOBP_GLYCINE_TRANSPORT	0.96611
640	GOBP_POSITIVE_REGULATION_OF_SMALL_MOLECULE_METABOLIC_PROCESS	0.954372
641	GOBP_FAT_SOLUBLE_VITAMIN_BIOSYNTHETIC_PROCESS	0.998607
642	GOBP_POSITIVE_REGULATION_OF_HEMATOPOIETIC_PROGENITOR_CELL_DIFFERENTIATION	0.994802
643	GOBP_RESPONSE_TO_INSECTICIDE	0.994791
644	GOBP_PYRIMIDINE_NUCLEOSIDE_TRIPHOSPHATE_BIOSYNTHETIC_PROCESS	0.988694
645	GOBP_NEGATIVE_REGULATION_OF_CALCIUM_ION_IMPORT_ACROSS_PLASMA_MEMBRANE	0.992342
646	GOBP_POSITIVE_REGULATION_OF_CELL_CYCLE_PHASE_TRANSITION	0.962755
647	GOBP_POSITIVE_REGULATION_OF_INTERLEUKIN_4_PRODUCTION	0.94058
648	GOBP_REGULATION_OF_MACROPHAGE_DIFFERENTIATION	0.936182
649	GOBP_DEVELOPMENTAL_GROWTH	0.943604
650	GOBP_TRNA_PROCESSING	0.972471
651	GOBP_REGULATION_OF_PROTEIN_AUTOPHOSPHORYLATION	0.972149
652	GOBP_ENDODERM_FORMATION	0.964929
653	GOBP_CELL_DIFFERENTIATION_IN_HINDBRAIN	0.971511
654	GOBP_PEROXISOME_PROLIFERATOR_ACTIVATED_RECEPTOR_SIGNALING_PATHWAY	0.989414
655	GOBP_ENTEROENDOCRINE_CELL_DIFFERENTIATION	0.962401
656	GOBP_MYOBLAST_FATE_COMMITMENT	0.993184
657	GOBP_NEGATIVE_REGULATION_BY_HOST_OF_VIRAL_PROCESS	0.98948
658	GOBP_P38MAPK_CASCADE	0.969528
659	GOBP_VESICLE_TRANSPORT_ALONG_MICROTUBULE	0.968229
660	GOBP_CARDIAC_MUSCLE_CELL_PROLIFERATION	0.979831
661	GOBP_DISACCHARIDE_METABOLIC_PROCESS	0.996309
662	GOBP_METANEPHRIC_RENAL_VESICLE_MORPHOGENESIS	0.993597
663	GOBP_MEIOTIC_CELL_CYCLE_PROCESS	0.964074
664	GOBP_POSITIVE_REGULATION_OF_MITOCHONDRIAL_FISSION	0.956566
665	GOBP_REGULATION_OF_PROTEIN_DEACETYLATION	0.983736
666	GOBP_FIBROBLAST_GROWTH_FACTOR_PRODUCTION	0.993202
667	GOBP_ACTIVATION_OF_NF_KAPPAB_INDUCING_KINASE_ACTIVITY	0.992253
668	GOBP_SEQUESTERING_OF_TRIGLYCERIDE	0.991915
669	GOBP_ORGANISM_EMERGENCE_FROM_PROTECTIVE_STRUCTURE	0.985212
670	GOBP_NEGATIVE_REGULATION_OF_ORGAN_GROWTH	0.974407
671	GOBP_CELLULAR_RESPONSE_TO_ELECTRICAL_STIMULUS	0.985209
672	GOBP_REGULATION_OF_GENE_SILENCING_BY_REGULATORY_NCRNA	0.985975
673	GOBP_CELLULAR_RESPONSE_TO_MACROPHAGE_COLONY_STIMULATING_FACTOR_STIMULUS	0.976424
674	GOBP_SPERMATID_NUCLEUS_DIFFERENTIATION	0.984315
675	GOBP_HIS_PURKINJE_SYSTEM_DEVELOPMENT	0.9937
676	GOBP_NEUTRAL_LIPID_BIOSYNTHETIC_PROCESS	0.972282
677	GOBP_PREPULSE_INHIBITION	0.994422
678	GOBP_RECEPTOR_DIFFUSION_TRAPPING	0.996992
679	GOBP_POSITIVE_REGULATION_OF_GROWTH_HORMONE_SECRETION	0.988647
680	GOBP_NEUROTRANSMITTER_REUPTAKE	0.972338
681	GOBP_CYTOKINE_MEDIATED_SIGNALING_PATHWAY	0.957245
682	GOBP_T_CELL_HOMEOSTASIS	0.963451
683	GOBP_CARDIOLIPIN_BIOSYNTHETIC_PROCESS	0.996587
684	GOBP_LIPOXYGENASE_PATHWAY	0.974841
685	GOBP_NEGATIVE_REGULATION_OF_PLASMA_MEMBRANE_BOUNDED_CELL_PROJECTION_ASSEMBLY	0.946744
686	GOBP_MYOTUBE_DIFFERENTIATION_INVOLVED_IN_SKELETAL_MUSCLE_REGENERATION	0.981601
687	GOBP_POSITIVE_REGULATION_OF_RECEPTOR_INTERNALIZATION	0.978793
688	GOBP_NEGATIVE_REGULATION_OF_B_CELL_ACTIVATION	0.979261
689	GOBP_REGULATION_OF_ACTOMYOSIN_STRUCTURE_ORGANIZATION	0.958251
690	GOBP_REGULATION_OF_FEMALE_GONAD_DEVELOPMENT	0.998604
691	GOBP_INTERLEUKIN_1_MEDIATED_SIGNALING_PATHWAY	0.986035
692	GOBP_POSITIVE_REGULATION_OF_CREB_TRANSCRIPTION_FACTOR_ACTIVITY	0.993526
693	GOBP_MESODERMAL_CELL_FATE_SPECIFICATION	0.997956
694	GOBP_NEGATIVE_REGULATION_OF_CYSTEINE_TYPE_ENDOPEPTIDASE_ACTIVITY_INVOLVED_IN_APOPTOTIC_PROCESS	0.967915
695	GOBP_SISTER_CHROMATID_COHESION	0.965891
696	GOBP_RESPONSE_TO_TUMOR_CELL	0.968543
697	GOBP_SMOOTH_MUSCLE_CELL_MATRIX_ADHESION	0.991131
698	GOBP_POSITIVE_REGULATION_OF_CYTOSOLIC_CALCIUM_ION_CONCENTRATION	0.962696
699	GOBP_REGULATION_OF_HOMOTYPIC_CELL_CELL_ADHESION	0.970611
700	GOBP_REGULATION_OF_DEVELOPMENTAL_GROWTH	0.952527
701	GOBP_MOTILE_CILIUM_ASSEMBLY	0.98258
702	GOBP_RESPONSE_TO_ETHER	0.990112
703	GOBP_GLUCOCORTICOID_METABOLIC_PROCESS	0.987447
704	GOBP_STARTLE_RESPONSE	0.985096
705	GOBP_REGULATION_OF_ORGANELLE_TRANSPORT_ALONG_MICROTUBULE	0.983738
706	GOBP_NUCLEOBASE_TRANSPORT	0.980342
707	GOBP_POSITIVE_REGULATION_OF_SMOOTHENED_SIGNALING_PATHWAY	0.968211
708	GOBP_MORPHOGENESIS_OF_EMBRYONIC_EPITHELIUM	0.961976
709	GOBP_PRIMARY_MIRNA_PROCESSING	0.982725
710	GOBP_PERIPHERAL_NERVOUS_SYSTEM_MYELIN_MAINTENANCE	0.986407
711	GOBP_NEGATIVE_REGULATION_OF_INTERFERON_ALPHA_PRODUCTION	0.986516
712	GOBP_SPHINGOMYELIN_METABOLIC_PROCESS	0.968575
713	GOBP_POSITIVE_REGULATION_OF_MONOCYTE_CHEMOTAXIS	0.97531
714	GOBP_NEGATIVE_REGULATION_OF_PROTEIN_CONTAINING_COMPLEX_ASSEMBLY	0.949728
715	GOBP_RESPONSE_TO_AUDITORY_STIMULUS	0.961987
716	GOBP_NEGATIVE_REGULATION_OF_OXIDOREDUCTASE_ACTIVITY	0.987735
717	GOBP_EPITHELIAL_CELL_CELL_ADHESION	0.991311
718	GOBP_POSITIVE_REGULATION_OF_PROTEIN_SECRETION	0.955102
719	GOBP_REGULATION_OF_GLUCOCORTICOID_BIOSYNTHETIC_PROCESS	0.995115
720	GOBP_CELLULAR_RESPONSE_TO_X_RAY	0.997205
721	GOBP_WOUND_HEALING_INVOLVED_IN_INFLAMMATORY_RESPONSE	0.997199
722	GOBP_POSITIVE_REGULATION_OF_CELL_CYCLE_G1_S_PHASE_TRANSITION	0.973621
723	GOBP_REGULATION_OF_NEURONAL_SYNAPTIC_PLASTICITY	0.970745
724	GOBP_NEGATIVE_REGULATION_OF_INTRACELLULAR_TRANSPORT	0.95808
725	GOBP_MICROTUBULE_DEPOLYMERIZATION	0.974777
726	GOBP_POSITIVE_REGULATION_OF_MYOBLAST_PROLIFERATION	0.993681
727	GOBP_REGULATION_OF_RESPIRATORY_GASEOUS_EXCHANGE_BY_NERVOUS_SYSTEM_PROCESS	0.990525
728	GOBP_POSITIVE_REGULATION_OF_CYCLASE_ACTIVITY	0.989022
729	GOBP_MECHANOSENSORY_BEHAVIOR	0.987499
730	GOBP_BRADYKININ_CATABOLIC_PROCESS	0.995221
731	GOBP_COPULATION	0.989631
732	GOBP_SYNAPTIC_VESICLE_EXOCYTOSIS	0.980025
733	GOBP_PHOSPHATIDYLETHANOLAMINE_ACYL_CHAIN_REMODELING	0.99584
734	GOBP_IMMUNOLOGICAL_SYNAPSE_FORMATION	0.983891
735	GOBP_REGULATION_OF_POTASSIUM_ION_TRANSMEMBRANE_TRANSPORTER_ACTIVITY	0.975365
736	GOBP_EMBRYONIC_SKELETAL_SYSTEM_MORPHOGENESIS	0.963395
737	GOBP_POSITIVE_REGULATION_OF_CELL_PROLIFERATION_INVOLVED_IN_KIDNEY_DEVELOPMENT	0.998797
738	GOBP_LIPID_STORAGE	0.955014
739	GOBP_PROTEIN_LOCALIZATION_TO_PRESYNAPSE	0.985084
740	GOBP_ENDOPLASMIC_RETICULUM_TUBULAR_NETWORK_ORGANIZATION	0.97879
741	GOBP_AGGREPHAGY	0.986521
742	GOBP_POSITIVE_REGULATION_OF_CANONICAL_WNT_SIGNALING_PATHWAY	0.952486
743	GOBP_AMINO_ACID_METABOLIC_PROCESS	0.95761
744	GOBP_HYALURONAN_BIOSYNTHETIC_PROCESS	0.991162
745	GOBP_EOSINOPHIL_ACTIVATION	0.979109
746	GOBP_RENAL_CONTROL_OF_PERIPHERAL_VASCULAR_RESISTANCE_INVOLVED_IN_REGULATION_OF_SYSTEMIC_ARTERIAL_BLOOD_PRESSURE	0.990755
747	GOBP_MEMBRANE_DOCKING	0.96386
748	GOBP_PIGMENT_GRANULE_ORGANIZATION	0.956705
749	GOBP_REGULATION_OF_SMOOTHENED_SIGNALING_PATHWAY	0.968994
750	GOBP_CARDIAC_MUSCLE_CELL_MEMBRANE_REPOLARIZATION	0.963617
751	GOBP_CELLULAR_METABOLIC_COMPOUND_SALVAGE	0.953764
752	GOBP_CHONDROCYTE_DIFFERENTIATION_INVOLVED_IN_ENDOCHONDRAL_BONE_MORPHOGENESIS	0.994185
753	GOBP_REGULATION_OF_B_CELL_MEDIATED_IMMUNITY	0.959709
754	GOBP_POSITIVE_REGULATION_OF_T_CELL_RECEPTOR_SIGNALING_PATHWAY	0.980671
755	GOBP_CELL_SURFACE_PATTERN_RECOGNITION_RECEPTOR_SIGNALING_PATHWAY	0.967301
756	GOBP_GLYCOSPHINGOLIPID_METABOLIC_PROCESS	0.963253
757	GOBP_CAMKK_AMPK_SIGNALING_CASCADE	0.983233
758	GOBP_HEMATOPOIETIC_STEM_CELL_MIGRATION_TO_BONE_MARROW	0.996759
759	GOBP_POSITIVE_REGULATION_OF_HEART_GROWTH	0.985826
760	GOBP_REGULATION_OF_INTERLEUKIN_1_MEDIATED_SIGNALING_PATHWAY	0.98779
761	GOBP_MATERNAL_PLACENTA_DEVELOPMENT	0.965026
762	GOBP_POSITIVE_REGULATION_OF_GLUCOSE_TRANSMEMBRANE_TRANSPORT	0.974305
763	GOBP_MYELOID_DENDRITIC_CELL_CYTOKINE_PRODUCTION	0.996095
764	GOBP_DENSE_CORE_GRANULE_TRANSPORT	0.986203
765	GOBP_PROTEIN_KINASE_C_ACTIVATING_G_PROTEIN_COUPLED_RECEPTOR_SIGNALING_PATHWAY	0.991662
766	GOBP_PURINE_NUCLEOTIDE_TRANSPORT	0.975847
767	GOBP_REGULATION_OF_CANONICAL_WNT_SIGNALING_PATHWAY	0.943726
768	GOBP_RESPONSE_TO_HORMONE	0.936763
769	GOBP_NEGATIVE_REGULATION_OF_TRANSFERASE_ACTIVITY	0.942851
770	GOBP_MACROPHAGE_CHEMOTAXIS	0.927504
771	GOBP_HEMOPOIESIS	0.943579
772	GOBP_REGULATION_OF_ANATOMICAL_STRUCTURE_SIZE	0.942951
773	GOBP_CALCIUM_ION_TRANSPORT	0.952782
774	GOBP_LACTATION	0.955322
775	GOBP_BRUSH_BORDER_ASSEMBLY	0.999885
776	GOBP_POSITIVE_REGULATION_OF_LIPOPROTEIN_PARTICLE_CLEARANCE	0.895061
777	GOBP_SODIUM_ION_EXPORT_ACROSS_PLASMA_MEMBRANE	0.972093
778	GOBP_NEGATIVE_REGULATION_OF_PROTEIN_METABOLIC_PROCESS	0.938764
779	GOBP_FERROPTOSIS	0.950788
780	GOBP_MACROMOLECULE_CATABOLIC_PROCESS	0.945861
781	GOBP_MONOCARBOXYLIC_ACID_BIOSYNTHETIC_PROCESS	0.949853
782	GOBP_PROTEIN_TRANSPORT	0.951471
783	GOBP_RESPONSE_TO_MAGNESIUM_ION	0.993379
784	GOBP_NEGATIVE_REGULATION_OF_EPITHELIAL_CELL_DIFFERENTIATION	0.976201
785	GOBP_ERYTHROSE_4_PHOSPHATE_PHOSPHOENOLPYRUVATE_FAMILY_AMINO_ACID_METABOLIC_PROCESS	0.990537
786	GOBP_NON_CANONICAL_WNT_SIGNALING_PATHWAY	0.972104
787	GOBP_METANEPHRIC_NEPHRON_TUBULE_MORPHOGENESIS	0.997648
788	GOBP_REGULATION_OF_CORE_PROMOTER_BINDING	0.998209
789	GOBP_NEGATIVE_REGULATION_OF_SIGNAL_TRANSDUCTION_IN_ABSENCE_OF_LIGAND	0.973617
790	GOBP_NEPHRON_TUBULE_FORMATION	0.994491
791	GOBP_RESPONSE_TO_MINERALOCORTICOID	0.925671
792	GOBP_CDC42_PROTEIN_SIGNAL_TRANSDUCTION	0.97277
793	GOBP_GANGLION_DEVELOPMENT	0.99122
794	GOBP_MRNA_METABOLIC_PROCESS	0.954745
795	GOBP_NUCLEAR_MEMBRANE_ORGANIZATION	0.9572
796	GOBP_CENTRAL_NERVOUS_SYSTEM_MYELIN_MAINTENANCE	0.98665
797	GOBP_ORGANIC_ACID_TRANSPORT	0.944719
798	GOBP_POSITIVE_REGULATION_OF_ENDOCYTOSIS	0.945223
799	GOBP_GLIAL_CELL_ACTIVATION	0.970755
800	GOBP_POSITIVE_REGULATION_OF_GLIAL_CELL_MIGRATION	0.986081
801	GOBP_POSITIVE_REGULATION_OF_SODIUM_PROTON_ANTIPORTER_ACTIVITY	0.996018
802	GOBP_HOMEOSTASIS_OF_NUMBER_OF_CELLS_WITHIN_A_TISSUE	0.978314
803	GOBP_RECEPTOR_LOCALIZATION_TO_SYNAPSE	0.972421
804	GOBP_RETINAL_CONE_CELL_DIFFERENTIATION	0.996388
805	GOBP_PARAXIAL_MESODERM_MORPHOGENESIS	0.997385
806	GOBP_IRON_ION_TRANSMEMBRANE_TRANSPORT	0.984641
807	GOBP_REGULATION_OF_POTASSIUM_ION_TRANSPORT	0.970509
808	GOBP_REGULATION_OF_PEPTIDYL_TYROSINE_PHOSPHORYLATION	0.956456
809	GOBP_PROTEIN_CONTAINING_COMPLEX_ASSEMBLY	0.94978
810	GOBP_REGULATION_OF_CELLULAR_RESPIRATION	0.95466
811	GOBP_CHONDROITIN_SULFATE_PROTEOGLYCAN_METABOLIC_PROCESS	0.967616
812	GOBP_NEGATIVE_REGULATION_OF_EXTRINSIC_APOPTOTIC_SIGNALING_PATHWAY_VIA_DEATH_DOMAIN_RECEPTORS	0.972032
813	GOBP_CHORIONIC_TROPHOBLAST_CELL_PROLIFERATION	0.999727
814	GOBP_RESPONSE_TO_STILBENOID	0.999351
815	GOBP_STEROID_HORMONE_SECRETION	0.982125
816	GOBP_FOCAL_ADHESION_ASSEMBLY	0.949547
817	GOBP_REGULATION_OF_GAP_JUNCTION_ASSEMBLY	0.995218
818	GOBP_RETROGRADE_TRANS_SYNAPTIC_SIGNALING	0.987771
819	GOBP_MAINTENANCE_OF_SYNAPSE_STRUCTURE	0.979265
820	GOBP_SMOOTH_MUSCLE_CELL_MIGRATION	0.959103
821	GOBP_REGULATION_OF_DOPAMINE_SECRETION	0.983438
822	GOBP_TYPE_B_PANCREATIC_CELL_DIFFERENTIATION	0.970585
823	GOBP_MEMBRANE_INVAGINATION	0.963003
824	GOBP_INSULIN_LIKE_GROWTH_FACTOR_RECEPTOR_SIGNALING_PATHWAY	0.971022
825	GOBP_MATING_BEHAVIOR	0.973274
826	GOBP_SPHINGOLIPID_BIOSYNTHETIC_PROCESS	0.956165
827	GOBP_ARGININE_METABOLIC_PROCESS	0.993691
828	GOBP_SYNAPTIC_VESICLE_RECYCLING	0.971885
829	GOBP_RETROTRANSPOSON_SILENCING_BY_HETEROCHROMATIN_FORMATION	0.985539
830	GOBP_CARDIAC_RIGHT_VENTRICLE_MORPHOGENESIS	0.996396
831	GOBP_PSYCHOMOTOR_BEHAVIOR	0.996662
832	GOBP_POSITIVE_REGULATION_OF_ATP_DEPENDENT_ACTIVITY	0.959271
833	GOBP_MEIOTIC_CELL_CYCLE_CHECKPOINT_SIGNALING	0.994721
834	GOBP_POSITIVE_REGULATION_OF_PROTEIN_SERINE_THREONINE_KINASE_ACTIVITY	0.955591
835	GOBP_CATECHOLAMINE_SECRETION	0.979123
836	GOBP_REGULATION_OF_AUTOPHAGY_OF_MITOCHONDRION	0.968099
837	GOBP_METANEPHRIC_NEPHRON_MORPHOGENESIS	0.992065
838	GOBP_TOR_SIGNALING	0.957775
839	GOBP_POSITIVE_REGULATION_OF_NATURAL_KILLER_CELL_ACTIVATION	0.973401
840	GOBP_MEMBRANE_DEPOLARIZATION_DURING_SA_NODE_CELL_ACTION_POTENTIAL	0.996703
841	GOBP_CORONARY_VASCULATURE_MORPHOGENESIS	0.993887
842	GOBP_AMMONIUM_TRANSMEMBRANE_TRANSPORT	0.9934
843	GOBP_OVIDUCT_DEVELOPMENT	0.992036
844	GOBP_REGULATION_OF_STEROID_METABOLIC_PROCESS	0.959216
845	GOBP_VITAMIN_BIOSYNTHETIC_PROCESS	0.98283
846	GOBP_INOSITOL_METABOLIC_PROCESS	0.995582
847	GOBP_CELLULAR_RESPONSE_TO_KETONE	0.955788
848	GOBP_SENSORY_PERCEPTION_OF_TASTE	0.989319
849	GOBP_CARDIAC_MUSCLE_TISSUE_MORPHOGENESIS	0.965558
850	GOBP_VENOUS_BLOOD_VESSEL_DEVELOPMENT	0.994603
851	GOBP_CALCIUM_ION_REGULATED_EXOCYTOSIS	0.975537
852	GOBP_MRNA_PROCESSING	0.956724
853	GOBP_ACTOMYOSIN_CONTRACTILE_RING_ORGANIZATION	0.927157
854	GOBP_CELLULAR_RESPONSE_TO_MURAMYL_DIPEPTIDE	0.991378
855	GOBP_PROTEIN_DEACETYLATION	0.976568
856	GOBP_PRIMARY_ALCOHOL_BIOSYNTHETIC_PROCESS	0.995075
857	GOBP_REGULATION_OF_L_GLUTAMATE_IMPORT_ACROSS_PLASMA_MEMBRANE	0.97994
858	GOBP_PROTEIN_MATURATION_BY_IRON_SULFUR_CLUSTER_TRANSFER	0.956006
859	GOBP_GLYCOPHAGY	0.987453
860	GOBP_INTRA_GOLGI_VESICLE_MEDIATED_TRANSPORT	0.968062
861	GOBP_POSITIVE_REGULATION_OF_G1_S_TRANSITION_OF_MITOTIC_CELL_CYCLE	0.976962
862	GOBP_METANEPHRIC_EPITHELIUM_DEVELOPMENT	0.988955
863	GOBP_REGULATION_OF_MIRNA_METABOLIC_PROCESS	0.961299
864	GOBP_NEGATIVE_REGULATION_OF_GLIAL_CELL_DIFFERENTIATION	0.983954
865	GOBP_REGULATION_OF_MEIOTIC_CELL_CYCLE	0.965615
866	GOBP_DERMATAN_SULFATE_METABOLIC_PROCESS	0.990939
867	GOBP_ETHANOLAMINE_CONTAINING_COMPOUND_METABOLIC_PROCESS	0.995839
868	GOBP_TRANSCYTOSIS	0.973425
869	GOBP_AMINOPHOSPHOLIPID_TRANSPORT	0.991952
870	GOBP_PROTEIN_CATABOLIC_PROCESS_IN_THE_VACUOLE	0.960107
871	GOBP_DETOXIFICATION_OF_COPPER_ION	0.955573
872	GOBP_LUNG_SECRETORY_CELL_DIFFERENTIATION	0.998027
873	GOBP_REGULATION_OF_PLATELET_DERIVED_GROWTH_FACTOR_RECEPTOR_SIGNALING_PATHWAY	0.951341
874	GOBP_NEGATIVE_REGULATION_OF_TRANSLATION	0.950173
875	GOBP_REGULATION_OF_PROTEIN_SECRETION	0.953867
876	GOBP_REGULATION_OF_EPITHELIAL_CELL_PROLIFERATION_INVOLVED_IN_LUNG_MORPHOGENESIS	0.989356
877	GOBP_POSITIVE_REGULATION_OF_CHOLESTEROL_EFFLUX	0.973424
878	GOBP_NON_PROTEINOGENIC_AMINO_ACID_METABOLIC_PROCESS	0.95945
879	GOBP_CALCIUM_DEPENDENT_CELL_CELL_ADHESION_VIA_PLASMA_MEMBRANE_CELL_ADHESION_MOLECULES	0.97352
880	GOBP_MEMBRANE_DISASSEMBLY	0.988332
881	GOBP_EMBRYONIC_HEMOPOIESIS	0.987159
882	GOBP_NEGATIVE_REGULATION_OF_VASOCONSTRICTION	0.995792
883	GOBP_GLOMERULAR_EPITHELIAL_CELL_DEVELOPMENT	0.996644
884	GOBP_INHIBITORY_SYNAPSE_ASSEMBLY	0.975531
885	GOBP_GLUCAN_METABOLIC_PROCESS	0.966041
886	GOBP_POSITIVE_REGULATION_OF_INTERLEUKIN_1_PRODUCTION	0.964011
887	GOBP_HIGH_DENSITY_LIPOPROTEIN_PARTICLE_CLEARANCE	0.96381
888	GOBP_REGULATION_OF_AEROBIC_RESPIRATION	0.96479
889	GOBP_LIPID_DROPLET_ORGANIZATION	0.957416
890	GOBP_CARDIAC_CHAMBER_MORPHOGENESIS	0.968279
891	GOBP_GLYCEROL_ETHER_METABOLIC_PROCESS	0.983775
892	GOBP_SYNAPTIC_VESICLE_DOCKING	0.988466
893	GOBP_POSITIVE_REGULATION_OF_RELEASE_OF_CYTOCHROME_C_FROM_MITOCHONDRIA	0.958114
894	GOBP_REGULATION_OF_ENDOTHELIAL_CELL_DIFFERENTIATION	0.973838
895	GOBP_REGULATION_OF_RESPONSE_TO_CYTOKINE_STIMULUS	0.958961
896	GOBP_EMBRYONIC_VISCEROCRANIUM_MORPHOGENESIS	0.998477
897	GOBP_VENTRAL_SPINAL_CORD_DEVELOPMENT	0.986565
898	GOBP_NEURAL_TUBE_FORMATION	0.961134
899	GOBP_CELL_CELL_SIGNALING_INVOLVED_IN_CARDIAC_CONDUCTION	0.962001
900	GOBP_REGULATION_OF_MYOTUBE_DIFFERENTIATION	0.948228
901	GOBP_MONOACYLGLYCEROL_METABOLIC_PROCESS	0.991836
902	GOBP_PEPTIDE_ANTIGEN_ASSEMBLY_WITH_MHC_CLASS_I_PROTEIN_COMPLEX	0.973547
903	GOBP_ENDOTHELIAL_CELL_PROLIFERATION	0.952051
904	GOBP_POSITIVE_REGULATION_OF_CERAMIDE_BIOSYNTHETIC_PROCESS	0.997455
905	GOBP_METANEPHRIC_DISTAL_TUBULE_DEVELOPMENT	0.995763
906	GOBP_INTERLEUKIN_6_MEDIATED_SIGNALING_PATHWAY	0.988761
907	GOBP_VASODILATION	0.964537
908	GOBP_POSITIVE_REGULATION_OF_BLOOD_CIRCULATION	0.961755
909	GOBP_MYD88_INDEPENDENT_TOLL_LIKE_RECEPTOR_SIGNALING_PATHWAY	0.988437
910	GOBP_ESTABLISHMENT_OF_PROTEIN_LOCALIZATION_TO_MEMBRANE	0.955202
911	GOBP_CENTRAL_NERVOUS_SYSTEM_PROJECTION_NEURON_AXONOGENESIS	0.985652
912	GOBP_REGULATION_OF_HORMONE_METABOLIC_PROCESS	0.982679
913	GOBP_PURINE_CONTAINING_COMPOUND_TRANSMEMBRANE_TRANSPORT	0.981903
914	GOBP_MUSCLE_CONTRACTION	0.953671
915	GOBP_HEAD_MORPHOGENESIS	0.979676
916	GOBP_REGULATION_OF_GASTRULATION	0.988642
917	GOBP_RESPONSE_TO_NITRIC_OXIDE	0.98246
918	GOBP_CELLULAR_RESPONSE_TO_PROSTAGLANDIN_E_STIMULUS	0.98984
919	GOBP_HEPARAN_SULFATE_PROTEOGLYCAN_METABOLIC_PROCESS	0.994369
920	GOBP_DICARBOXYLIC_ACID_METABOLIC_PROCESS	0.961002
921	GOBP_LENS_FIBER_CELL_DIFFERENTIATION	0.981505
922	GOBP_FEMALE_GENITALIA_DEVELOPMENT	0.994549
923	GOBP_LIPID_PHOSPHORYLATION	0.996336
924	GOBP_REGULATION_OF_CARDIAC_CONDUCTION	0.986232
925	GOBP_GOLGI_TO_PLASMA_MEMBRANE_TRANSPORT	0.958463
926	GOBP_PRONEPHROS_DEVELOPMENT	0.997283
927	GOBP_ENDOTHELIAL_CELL_CHEMOTAXIS	0.979759
928	GOBP_B_CELL_DIFFERENTIATION	0.960486
929	GOBP_POSITIVE_REGULATION_OF_DNA_RECOMBINATION	0.97214
930	GOBP_NEGATIVE_REGULATION_OF_T_CELL_APOPTOTIC_PROCESS	0.970053
931	GOBP_REGULATION_OF_CELL_CELL_ADHESION_MEDIATED_BY_CADHERIN	0.956615
932	GOBP_TELOMERE_CAPPING	0.963915
933	GOBP_RESPONSE_TO_ELECTRICAL_STIMULUS	0.964053
934	GOBP_NEGATIVE_REGULATION_OF_CYSTEINE_TYPE_ENDOPEPTIDASE_ACTIVITY	0.962438
935	GOBP_NEGATIVE_REGULATION_OF_PHOSPHOLIPID_METABOLIC_PROCESS	0.996238
936	GOBP_REGULATION_OF_BONE_DEVELOPMENT	0.990729
937	GOBP_NEGATIVE_REGULATION_OF_VOLTAGE_GATED_CALCIUM_CHANNEL_ACTIVITY	0.981072
938	GOBP_POSITIVE_REGULATION_OF_TRANSMEMBRANE_RECEPTOR_PROTEIN_SERINE_THREONINE_KINASE_SIGNALING_PATHWAY	0.952181
939	GOBP_REGULATION_OF_MYELINATION	0.969833
940	GOBP_POSITIVE_REGULATION_OF_NITRIC_OXIDE_SYNTHASE_ACTIVITY	0.991134
941	GOBP_RHYTHMIC_PROCESS	0.955275
942	GOBP_CELL_COMMUNICATION_BY_ELECTRICAL_COUPLING_INVOLVED_IN_CARDIAC_CONDUCTION	0.926389
943	GOBP_RESPONSE_TO_LITHIUM_ION	0.992374
944	GOBP_REGULATION_OF_ENDOCRINE_PROCESS	0.948178
945	GOBP_TRANSMEMBRANE_TRANSPORT	0.955142
946	GOBP_REGULATION_OF_OOCYTE_MATURATION	0.997534
947	GOBP_POSITIVE_REGULATION_OF_ASTROCYTE_DIFFERENTIATION	0.984349
948	GOBP_PROTEASOME_MEDIATED_UBIQUITIN_DEPENDENT_PROTEIN_CATABOLIC_PROCESS	0.954537
949	GOBP_REGULATION_OF_VENTRICULAR_CARDIAC_MUSCLE_CELL_ACTION_POTENTIAL	0.994172
950	GOBP_UTP_BIOSYNTHETIC_PROCESS	0.9914
951	GOBP_POSITIVE_REGULATION_OF_PROTEOLYSIS	0.945036
952	GOBP_CELL_MORPHOGENESIS	0.94726
953	GOBP_NEUTROPHIL_CHEMOTAXIS	0.947813
954	GOBP_NUCLEAR_TRANSPORT	0.948765
955	GOBP_REGULATION_OF_COLLATERAL_SPROUTING	0.948436
956	GOBP_NEGATIVE_REGULATION_OF_COMPLEMENT_ACTIVATION	0.963651
957	GOBP_EMBRYO_DEVELOPMENT_ENDING_IN_BIRTH_OR_EGG_HATCHING	0.948704
958	GOBP_POSITIVE_REGULATION_OF_OSTEOCLAST_DIFFERENTIATION	0.948987
959	GOBP_CELLULAR_RESPONSE_TO_OXYGEN_LEVELS	0.948749
960	GOBP_CELLULAR_RESPONSE_TO_HISTAMINE	0.996889
961	GOBP_NEGATIVE_REGULATION_OF_RESPONSE_TO_WOUNDING	0.956123
962	GOBP_ESTABLISHMENT_OF_PROTEIN_LOCALIZATION_TO_ENDOPLASMIC_RETICULUM	0.95075
963	GOBP_MONOCARBOXYLIC_ACID_METABOLIC_PROCESS	0.947674
964	GOBP_POSITIVE_REGULATION_OF_LEUKOCYTE_PROLIFERATION	0.951213
965	GOBP_REGULATION_OF_CELL_CELL_ADHESION	0.949887
966	GOBP_CALCIUM_ION_EXPORT_ACROSS_PLASMA_MEMBRANE	0.971286
967	GOBP_PEPTIDE_MODIFICATION	0.984367
968	GOBP_MICROGLIAL_CELL_PROLIFERATION	0.947289
969	GOBP_REGULATION_OF_RESPONSE_TO_OSMOTIC_STRESS	0.986832
970	GOBP_DNA_STRAND_RESECTION_INVOLVED_IN_REPLICATION_FORK_PROCESSING	0.986511
971	GOBP_NEGATIVE_REGULATION_OF_MEIOTIC_NUCLEAR_DIVISION	0.99233
972	GOBP_GOLGI_TO_VACUOLE_TRANSPORT	0.978923
973	GOBP_RNA_LOCALIZATION	0.95685
974	GOBP_ERBB_SIGNALING_PATHWAY	0.955246
975	GOBP_STEROL_BIOSYNTHETIC_PROCESS	0.964423
976	GOBP_OPTIC_NERVE_DEVELOPMENT	0.983017
977	GOBP_NUCLEOSOME_ORGANIZATION	0.960301
978	GOBP_ARTERY_MORPHOGENESIS	0.963786
979	GOBP_T_CELL_EXTRAVASATION	0.99641
980	GOBP_NEPHRON_EPITHELIUM_DEVELOPMENT	0.966726
981	GOBP_CELLULAR_RESPONSE_TO_NICOTINE	0.991314
982	GOBP_REGULATION_OF_SALIVA_SECRETION	0.995038
983	GOBP_POSITIVE_REGULATION_OF_BROWN_FAT_CELL_DIFFERENTIATION	0.993248
984	GOBP_BRAIN_DERIVED_NEUROTROPHIC_FACTOR_RECEPTOR_SIGNALING_PATHWAY	0.995625
985	GOBP_NEGATIVE_REGULATION_OF_PROTEIN_LOCALIZATION_TO_MEMBRANE	0.96032
986	GOBP_SEQUESTERING_OF_EXTRACELLULAR_LIGAND_FROM_RECEPTOR	0.998069
987	GOBP_T_CELL_ACTIVATION	0.94778
988	GOBP_RECOMBINATIONAL_REPAIR	0.959481
989	GOBP_CELLULAR_RESPONSE_TO_TYPE_II_INTERFERON	0.944738
990	GOBP_ANIMAL_ORGAN_REGENERATION	0.971198
991	GOBP_DEVELOPMENTAL_PIGMENTATION	0.955728
992	GOBP_CGMP_BIOSYNTHETIC_PROCESS	0.998698
993	GOBP_CELL_JUNCTION_DISASSEMBLY	0.958162
994	GOBP_REGULATION_OF_INSULIN_RECEPTOR_SIGNALING_PATHWAY	0.963767
995	GOBP_VENTRICULAR_COMPACT_MYOCARDIUM_MORPHOGENESIS	0.997874
996	GOBP_POSITIVE_REGULATION_OF_BONE_RESORPTION	0.986043
997	GOBP_NEGATIVE_REGULATION_OF_T_CELL_MIGRATION	0.98322
998	GOBP_POSITIVE_REGULATION_OF_CELL_CELL_ADHESION	0.950169
999	GOBP_JNK_CASCADE	0.956156
1000	GOBP_GLAND_MORPHOGENESIS	0.957319
1001	GOBP_POSITIVE_REGULATION_OF_PEPTIDYL_THREONINE_PHOSPHORYLATION	0.969199
1002	GOBP_MYOTUBE_CELL_DEVELOPMENT	0.967175
1003	GOBP_DOPAMINE_RECEPTOR_SIGNALING_PATHWAY	0.95861
1004	GOBP_POSITIVE_REGULATION_OF_NEUROINFLAMMATORY_RESPONSE	0.984214
1005	GOBP_REGULATION_OF_UNSATURATED_FATTY_ACID_BIOSYNTHETIC_PROCESS	0.99351
1006	GOBP_REGULATION_OF_RESPIRATORY_GASEOUS_EXCHANGE	0.98923
1007	GOBP_ENDOPLASMIC_RETICULUM_LOCALIZATION	0.990894
1008	GOBP_INOSITOL_TRISPHOSPHATE_METABOLIC_PROCESS	0.997329
1009	GOBP_NOTOCHORD_DEVELOPMENT	0.994771
1010	GOBP_N_ACETYLGLUCOSAMINE_METABOLIC_PROCESS	0.986237
1011	GOBP_PLATELET_AGGREGATION	0.949033
1012	GOBP_REGULATION_OF_LIPOPROTEIN_PARTICLE_CLEARANCE	0.967028
1013	GOBP_CELLULAR_RESPONSE_TO_CORTICOSTEROID_STIMULUS	0.93235
1014	GOBP_DEVELOPMENT_OF_PRIMARY_FEMALE_SEXUAL_CHARACTERISTICS	0.961123
1015	GOBP_RESPONSE_TO_MACROPHAGE_COLONY_STIMULATING_FACTOR	0.972291
1016	GOBP_T_CELL_DIFFERENTIATION_INVOLVED_IN_IMMUNE_RESPONSE	0.966322
1017	GOBP_POSITIVE_REGULATION_OF_SECONDARY_METABOLITE_BIOSYNTHETIC_PROCESS	0.997945
1018	GOBP_CELL_DIFFERENTIATION_INVOLVED_IN_KIDNEY_DEVELOPMENT	0.968074
1019	GOBP_REGULATION_OF_APOPTOTIC_DNA_FRAGMENTATION	0.997967
1020	GOBP_CELL_DIVISION	0.953117
1021	GOBP_PERK_MEDIATED_UNFOLDED_PROTEIN_RESPONSE	0.979903
1022	GOBP_POSITIVE_REGULATION_OF_MYELINATION	0.989501
1023	GOBP_REGULATION_OF_WNT_SIGNALING_PATHWAY_PLANAR_CELL_POLARITY_PATHWAY	0.965892
1024	GOBP_REGULATION_OF_ESTABLISHMENT_OF_T_CELL_POLARITY	0.99663
1025	GOBP_POSTSYNAPTIC_SPECIALIZATION_ASSEMBLY	0.982584
1026	GOBP_HIGH_DENSITY_LIPOPROTEIN_PARTICLE_ASSEMBLY	0.970479
1027	GOBP_CARTILAGE_DEVELOPMENT_INVOLVED_IN_ENDOCHONDRAL_BONE_MORPHOGENESIS	0.958984
1028	GOBP_RESPONSE_TO_ESTROGEN	0.945589
1029	GOBP_VENTRICULAR_CARDIAC_MUSCLE_TISSUE_DEVELOPMENT	0.96686
1030	GOBP_MRNA_TRANSPORT	0.956138
1031	GOBP_REGULATION_OF_KETONE_BIOSYNTHETIC_PROCESS	0.988004
1032	GOBP_INTERFERON_MEDIATED_SIGNALING_PATHWAY	0.958461
1033	GOBP_ENDOPLASMIC_RETICULUM_TO_CYTOSOL_TRANSPORT	0.971122
1034	GOBP_POSITIVE_REGULATION_OF_PHOSPHOPROTEIN_PHOSPHATASE_ACTIVITY	0.964508
1035	GOBP_MORPHOGENESIS_OF_A_POLARIZED_EPITHELIUM	0.95967
1036	GOBP_PRESYNAPTIC_MODULATION_OF_CHEMICAL_SYNAPTIC_TRANSMISSION	0.984091
1037	GOBP_NEGATIVE_REGULATION_OF_MUSCLE_CELL_APOPTOTIC_PROCESS	0.961249
1038	GOBP_ALCOHOL_CATABOLIC_PROCESS	0.955409
1039	GOBP_NEGATIVE_REGULATION_OF_CELLULAR_COMPONENT_ORGANIZATION	0.944648
1040	GOBP_REGULATION_OF_MUSCLE_CONTRACTION	0.956916
1041	GOBP_ACTIVIN_RECEPTOR_SIGNALING_PATHWAY	0.96498
1042	GOBP_REGULATION_OF_GLUCOSE_IMPORT	0.967313
1043	GOBP_POSITIVE_REGULATION_OF_ORGAN_GROWTH	0.981715
1044	GOBP_NEGATIVE_REGULATION_OF_RESPONSE_TO_BIOTIC_STIMULUS	0.948454
1045	GOBP_REGULATION_OF_MITOCHONDRIAL_ELECTRON_TRANSPORT_NADH_TO_UBIQUINONE	0.983208
1046	GOBP_NEGATIVE_REGULATION_OF_ALPHA_BETA_T_CELL_DIFFERENTIATION	0.991846
1047	GOBP_POSITIVE_REGULATION_OF_MAMMARY_GLAND_EPITHELIAL_CELL_PROLIFERATION	0.992435
1048	GOBP_GLUTAMATE_SECRETION	0.962093
1049	GOBP_CELL_FATE_COMMITMENT	0.954414
1050	GOBP_NEGATIVE_REGULATION_OF_ACUTE_INFLAMMATORY_RESPONSE	0.965844
1051	GOBP_T_HELPER_2_CELL_CYTOKINE_PRODUCTION	0.980053
1052	GOBP_REPLICATIVE_SENESCENCE	0.992717
1053	GOBP_REGULATION_OF_B_CELL_ACTIVATION	0.963922
1054	GOBP_RESPONSE_TO_MUSCLE_STRETCH	0.981718
1055	GOBP_NEGATIVE_REGULATION_OF_LIPASE_ACTIVITY	0.996003
1056	GOBP_REGULATION_OF_INTRACELLULAR_TRANSPORT	0.950969
1057	GOBP_VASCULAR_WOUND_HEALING	0.993039
1058	GOBP_NEGATIVE_REGULATION_OF_FIBROBLAST_GROWTH_FACTOR_RECEPTOR_SIGNALING_PATHWAY	0.994988
1059	GOBP_REGULATION_OF_MYOBLAST_FUSION	0.988404
1060	GOBP_MAINTENANCE_OF_POSTSYNAPTIC_SPECIALIZATION_STRUCTURE	0.984814
1061	GOBP_OSTEOCLAST_PROLIFERATION	0.998421
1062	GOBP_PHOSPHOLIPASE_C_ACTIVATING_G_PROTEIN_COUPLED_ACETYLCHOLINE_RECEPTOR_SIGNALING_PATHWAY	0.993641
1063	GOBP_COPPER_ION_TRANSPORT	0.987148
1064	GOBP_MEIOTIC_METAPHASE_CHROMOSOME_ALIGNMENT	0.992263
1065	GOBP_COLLAGEN_CATABOLIC_PROCESS	0.957651
1066	GOBP_PROTEIN_DESTABILIZATION	0.959462
1067	GOBP_NEUTROPHIL_CLEARANCE	0.995332
1068	GOBP_MOTOR_NEURON_AXON_GUIDANCE	0.982746
1069	GOBP_POSITIVE_REGULATION_OF_G0_TO_G1_TRANSITION	0.998821
1070	GOBP_CELL_ACTIVATION_INVOLVED_IN_IMMUNE_RESPONSE	0.957173
1071	GOBP_ESTABLISHMENT_OF_SKIN_BARRIER	0.967274
1072	GOBP_POSITIVE_REGULATION_OF_TYROSINE_PHOSPHORYLATION_OF_STAT_PROTEIN	0.976196
1073	GOBP_UREA_CYCLE	0.998893
1074	GOBP_REGULATION_OF_MEMBRANE_REPOLARIZATION_DURING_CARDIAC_MUSCLE_CELL_ACTION_POTENTIAL	0.999163
1075	GOBP_POSITIVE_REGULATION_OF_STRIATED_MUSCLE_CELL_DIFFERENTIATION	0.96841
1076	GOBP_CELLULAR_RESPIRATION	0.958522
1077	GOBP_LUNG_SACCULE_DEVELOPMENT	0.996563
1078	GOBP_POSITIVE_REGULATION_OF_BLOOD_VESSEL_ENDOTHELIAL_CELL_PROLIFERATION_INVOLVED_IN_SPROUTING_ANGIOGENESIS	0.993487
1079	GOBP_DENDRITIC_SPINE_DEVELOPMENT	0.96174
1080	GOBP_MUSCLE_ADAPTATION	0.951147
1081	GOBP_CELL_MIGRATION_INVOLVED_IN_GASTRULATION	0.998127
1082	GOBP_L_AMINO_ACID_METABOLIC_PROCESS	0.958819
1083	GOBP_INFLAMMATORY_RESPONSE_TO_ANTIGENIC_STIMULUS	0.960887
1084	GOBP_REGULATION_OF_PROTEASOMAL_UBIQUITIN_DEPENDENT_PROTEIN_CATABOLIC_PROCESS	0.952859
1085	GOBP_NEGATIVE_REGULATION_OF_CALCIUM_MEDIATED_SIGNALING	0.985834
1086	GOBP_PERIPHERAL_NERVOUS_SYSTEM_DEVELOPMENT	0.960881
1087	GOBP_REGULATION_OF_ODONTOGENESIS	0.997222
1088	GOBP_POSITIVE_REGULATION_OF_CHOLESTEROL_STORAGE	0.997142
1089	GOBP_ANTIFUNGAL_INNATE_IMMUNE_RESPONSE	0.988073
1090	GOBP_PYRIMIDINE_CONTAINING_COMPOUND_METABOLIC_PROCESS	0.966773
1091	GOBP_ICOSANOID_BIOSYNTHETIC_PROCESS	0.968485
1092	GOBP_NEUROTROPHIN_SIGNALING_PATHWAY	0.973573
1093	GOBP_COLUMNAR_CUBOIDAL_EPITHELIAL_CELL_DIFFERENTIATION	0.956741
1094	GOBP_CELLULAR_RESPONSE_TO_ESTRADIOL_STIMULUS	0.986539
1095	GOBP_SPERM_CAPACITATION	0.988586
1096	GOBP_PHOTORECEPTOR_CELL_OUTER_SEGMENT_ORGANIZATION	0.996223
1097	GOBP_CELL_JUNCTION_MAINTENANCE	0.97411
1098	GOBP_ACIDIC_AMINO_ACID_TRANSPORT	0.960191
1099	GOBP_POST_GOLGI_VESICLE_MEDIATED_TRANSPORT	0.954734
1100	GOBP_REGULATION_OF_EXIT_FROM_MITOSIS	0.9901
1101	GOBP_RESPONSE_TO_YEAST	0.998775
1102	GOBP_REGULATION_OF_PHOSPHATIDYLINOSITOL_BIOSYNTHETIC_PROCESS	0.999275
1103	GOBP_VASCULAR_ASSOCIATED_SMOOTH_MUSCLE_CELL_PROLIFERATION	0.952645
1104	GOBP_STEROL_TRANSPORT	0.954303
1105	GOBP_REGULATION_OF_CELLULAR_RESPONSE_TO_VASCULAR_ENDOTHELIAL_GROWTH_FACTOR_STIMULUS	0.987341
1106	GOBP_RESPONSE_TO_ZINC_ION_STARVATION	0.988055
1107	GOBP_POSITIVE_REGULATION_OF_ERBB_SIGNALING_PATHWAY	0.983497
1108	GOBP_REGULATION_OF_CELL_CYCLE_PROCESS	0.951324
1109	GOBP_CYCLIC_NUCLEOTIDE_CATABOLIC_PROCESS	0.984585
1110	GOBP_CHORIO_ALLANTOIC_FUSION	0.997152
1111	GOBP_HUMORAL_IMMUNE_RESPONSE_MEDIATED_BY_CIRCULATING_IMMUNOGLOBULIN	0.965008
1112	GOBP_ENDOSOME_TO_LYSOSOME_TRANSPORT	0.967294
1113	GOBP_REGULATION_OF_MAST_CELL_CHEMOTAXIS	0.996967
1114	GOBP_RESPONSE_TO_ACIDIC_PH	0.982495
1115	GOBP_MUSCLE_ORGAN_MORPHOGENESIS	0.96156
1116	GOBP_G_PROTEIN_COUPLED_RECEPTOR_SIGNALING_PATHWAY	0.952786
1117	GOBP_BRAIN_MORPHOGENESIS	0.95541
1118	GOBP_POSITIVE_REGULATION_OF_EXIT_FROM_MITOSIS	0.99868
1119	GOBP_SECONDARY_HEART_FIELD_SPECIFICATION	0.997782
1120	GOBP_RESPONSE_TO_NUTRIENT	0.951823
1121	GOBP_TISSUE_MIGRATION	0.938304
1122	GOBP_REGULATION_OF_POSTSYNAPSE_ORGANIZATION	0.963738
1123	GOBP_BRANCHING_INVOLVED_IN_SALIVARY_GLAND_MORPHOGENESIS	0.991798
1124	GOBP_RESPONSE_TO_NICOTINE	0.961316
1125	GOBP_CALCIUM_ION_IMPORT_ACROSS_PLASMA_MEMBRANE	0.987923
1126	GOBP_NEGATIVE_REGULATION_OF_T_HELPER_CELL_DIFFERENTIATION	0.995714
1127	GOBP_DNA_TEMPLATED_TRANSCRIPTION_ELONGATION	0.965412
1128	GOBP_POSTREPLICATION_REPAIR	0.956215
1129	GOBP_MODIFICATION_OF_SYNAPTIC_STRUCTURE	0.971263
1130	GOBP_PRESYNAPTIC_ACTIVE_ZONE_ORGANIZATION	0.994661
1131	GOBP_B_CELL_PROLIFERATION	0.964391
1132	GOBP_NEGATIVE_REGULATION_OF_CATECHOLAMINE_SECRETION	0.989025
1133	GOBP_RNA_SPLICING_VIA_TRANSESTERIFICATION_REACTIONS	0.953656
1134	GOBP_CARDIAC_NEURAL_CREST_CELL_DEVELOPMENT_INVOLVED_IN_OUTFLOW_TRACT_MORPHOGENESIS	0.970865
1135	GOBP_POSITIVE_REGULATION_OF_NUCLEAR_DIVISION	0.964613
1136	GOBP_BRANCHED_CHAIN_AMINO_ACID_TRANSPORT	0.965295
1137	GOBP_GABAERGIC_NEURON_DIFFERENTIATION	0.998708
1138	GOBP_POSITIVE_REGULATION_OF_HYDROGEN_PEROXIDE_METABOLIC_PROCESS	0.722743
1139	GOBP_POSITIVE_REGULATION_OF_SODIUM_ION_TRANSMEMBRANE_TRANSPORT	0.959598
1140	GOBP_CELLULAR_RESPONSE_TO_UV	0.946993
1141	GOBP_ESTABLISHMENT_OF_CELL_POLARITY	0.943425
1142	GOBP_PROTEIN_METHYLATION	0.974024
1143	GOBP_NUCLEUS_LOCALIZATION	0.961792
1144	GOBP_REGULATION_OF_HEMATOPOIETIC_PROGENITOR_CELL_DIFFERENTIATION	0.956493
1145	GOBP_SKELETAL_MUSCLE_TISSUE_REGENERATION	0.955544
1146	GOBP_MYELOID_LEUKOCYTE_CYTOKINE_PRODUCTION	0.970538
1147	GOBP_OLFACTORY_BULB_INTERNEURON_DEVELOPMENT	0.99866
1148	GOBP_POSITIVE_REGULATION_OF_DNA_METABOLIC_PROCESS	0.954862
1149	GOBP_AMYLOID_PRECURSOR_PROTEIN_BIOSYNTHETIC_PROCESS	0.976921
1150	GOBP_AMIDE_TRANSPORT	0.955892
1151	GOBP_NEGATIVE_REGULATION_OF_SYNAPSE_ASSEMBLY	0.998689
1152	GOBP_NEGATIVE_REGULATION_OF_WNT_SIGNALING_PATHWAY	0.945822
1153	GOBP_NEGATIVE_REGULATION_OF_RECEPTOR_SIGNALING_PATHWAY_VIA_JAK_STAT	0.977254
1154	GOBP_PROTEIN_LOCALIZATION_TO_ORGANELLE	0.952474
1155	GOBP_POSITIVE_REGULATION_OF_HOMOTYPIC_CELL_CELL_ADHESION	0.967034
1156	GOBP_REGULATION_OF_REACTIVE_OXYGEN_SPECIES_BIOSYNTHETIC_PROCESS	0.943322
1157	GOBP_ESTABLISHMENT_OF_GOLGI_LOCALIZATION	0.933124
1158	GOBP_MAMMARY_GLAND_DUCT_MORPHOGENESIS	0.985673
1159	GOBP_POSITIVE_REGULATION_OF_ALCOHOL_BIOSYNTHETIC_PROCESS	0.986999
1160	GOBP_POSITIVE_REGULATION_OF_DNA_TEMPLATED_TRANSCRIPTION_INITIATION	0.965527
1161	GOBP_POSITIVE_REGULATION_OF_CALCINEURIN_MEDIATED_SIGNALING	0.984028
1162	GOBP_SMAD_PROTEIN_SIGNAL_TRANSDUCTION	0.955295
1163	GOBP_MEDIUM_CHAIN_FATTY_ACID_BIOSYNTHETIC_PROCESS	0.994216
1164	GOBP_MESENCHYMAL_CELL_DIFFERENTIATION_INVOLVED_IN_KIDNEY_DEVELOPMENT	0.999684
1165	GOBP_FATTY_ACID_DERIVATIVE_BIOSYNTHETIC_PROCESS	0.967352
1166	GOBP_TOLL_LIKE_RECEPTOR_7_SIGNALING_PATHWAY	0.989818
1167	GOBP_KERATINIZATION	0.94277
1168	GOBP_REGULATION_OF_CELLULAR_EXTRAVASATION	0.949819
1169	GOBP_RESPONSE_TO_ANGIOTENSIN	0.969048
1170	GOBP_CEREBRAL_CORTEX_CELL_MIGRATION	0.955841
1171	GOBP_RESPONSE_TO_PURINE_CONTAINING_COMPOUND	0.958276
1172	GOBP_REGULATION_OF_FEEDING_BEHAVIOR	0.995563
1173	GOBP_DENDRITE_DEVELOPMENT	0.959772
1174	GOBP_MITOCHONDRIAL_CALCIUM_ION_TRANSMEMBRANE_TRANSPORT	0.977045
1175	GOBP_POSITIVE_REGULATION_OF_ATP_METABOLIC_PROCESS	0.964767
1176	GOBP_REGULATION_OF_RESPONSE_TO_STRESS	0.943591
1177	GOBP_SPECIFICATION_OF_ANIMAL_ORGAN_IDENTITY	0.988286
1178	GOBP_VENTRICULAR_CARDIAC_MUSCLE_TISSUE_MORPHOGENESIS	0.963456
1179	GOBP_MEMBRANE_ORGANIZATION	0.953969
1180	GOBP_FOAM_CELL_DIFFERENTIATION	0.96271
1181	GOBP_APOPTOTIC_PROCESS_INVOLVED_IN_HEART_MORPHOGENESIS	0.999687
1182	GOBP_HORMONE_BIOSYNTHETIC_PROCESS	0.975512
1183	GOBP_CELLULAR_PROCESS_INVOLVED_IN_REPRODUCTION_IN_MULTICELLULAR_ORGANISM	0.955981
1184	GOBP_RHYTHMIC_BEHAVIOR	0.970502
1185	GOBP_NEURON_PROJECTION_GUIDANCE	0.961952
1186	GOBP_ANTIGEN_PROCESSING_AND_PRESENTATION_OF_ENDOGENOUS_ANTIGEN	0.876914
1187	GOBP_ADP_BIOSYNTHETIC_PROCESS	0.995135
1188	GOBP_NEURONAL_STEM_CELL_POPULATION_MAINTENANCE	0.962064
1189	GOBP_NEGATIVE_REGULATION_OF_CELL_ACTIVATION	0.954869
1190	GOBP_REGULATION_OF_RESPONSE_TO_WOUNDING	0.949157
1191	GOBP_PROTEIN_LOCALIZATION_TO_GOLGI_APPARATUS	0.966109
1192	GOBP_REGULATION_OF_DNA_REPLICATION	0.966386
1193	GOBP_SECONDARY_PALATE_DEVELOPMENT	0.991849
1194	GOBP_ESTABLISHMENT_OF_PROTEIN_LOCALIZATION_TO_ORGANELLE	0.949308
1195	GOBP_GLYCOPROTEIN_METABOLIC_PROCESS	0.950092
1196	GOBP_ESTABLISHMENT_OF_ENDOTHELIAL_BARRIER	0.967862
1197	GOBP_POSITIVE_REGULATION_OF_RHO_PROTEIN_SIGNAL_TRANSDUCTION	0.98216
1198	GOBP_POSITIVE_REGULATION_OF_ORGANELLE_ORGANIZATION	0.950155
1199	GOBP_BONE_CELL_DEVELOPMENT	0.921923
1200	GOBP_REGULATION_OF_MODIFICATION_OF_POSTSYNAPTIC_STRUCTURE	0.980628
1201	GOBP_REGULATION_OF_PEPTIDYL_THREONINE_PHOSPHORYLATION	0.966516
1202	GOBP_NEGATIVE_REGULATION_OF_CATION_CHANNEL_ACTIVITY	0.973588
1203	GOBP_UTERUS_MORPHOGENESIS	0.998587
1204	GOBP_POSITIVE_REGULATION_OF_ORGANELLE_ASSEMBLY	0.959165
1205	GOBP_MEIOSIS_I_CELL_CYCLE_PROCESS	0.968616
1206	GOBP_MITOCHONDRION_DISTRIBUTION	0.98539
1207	GOBP_INTERNEURON_MIGRATION	0.99599
1208	GOBP_RESPONSE_TO_VIRUS	0.945347
1209	GOBP_REGULATION_OF_LEUKOCYTE_DIFFERENTIATION	0.952487
1210	GOBP_REGULATION_OF_EXOCYTOSIS	0.965949
1211	GOBP_RETINAL_GANGLION_CELL_AXON_GUIDANCE	0.986162
1212	GOBP_POSITIVE_REGULATION_OF_CELLULAR_COMPONENT_ORGANIZATION	0.942826
1213	GOBP_TERPENOID_CATABOLIC_PROCESS	0.987853
1214	GOBP_ALDITOL_METABOLIC_PROCESS	0.989036
1215	GOBP_NEGATIVE_REGULATION_OF_CELL_CYCLE	0.956768
1216	GOBP_PURINE_NUCLEOBASE_METABOLIC_PROCESS	0.981996
1217	GOBP_REGULATION_OF_SMALL_MOLECULE_METABOLIC_PROCESS	0.946577
1218	GOBP_REGULATION_OF_RECEPTOR_CATABOLIC_PROCESS	0.94401
1219	GOBP_POSITIVE_REGULATION_OF_VACUOLE_ORGANIZATION	0.959177
1220	GOBP_EPITHELIAL_CELL_DIFFERENTIATION	0.945338
1221	GOBP_REGULATION_OF_INTRACELLULAR_PROTEIN_TRANSPORT	0.948549
1222	GOBP_POSITIVE_REGULATION_OF_NEUROTRANSMITTER_TRANSPORT	0.986233
1223	GOBP_MUSCLE_CELL_APOPTOTIC_PROCESS	0.944335
1224	GOBP_CHROMOSOME_SEPARATION	0.969136
1225	GOBP_REGULATION_OF_SYSTEMIC_ARTERIAL_BLOOD_PRESSURE_BY_CIRCULATORY_RENIN_ANGIOTENSIN	0.988981
1226	GOBP_APOPTOTIC_PROCESS_IN_BONE_MARROW_CELL	0.997132
1227	GOBP_PYRIDINE_NUCLEOTIDE_BIOSYNTHETIC_PROCESS	0.994476
1228	GOBP_SPLICEOSOMAL_COMPLEX_ASSEMBLY	0.955662
1229	GOBP_NEGATIVE_REGULATION_OF_MONOCYTE_CHEMOTAXIS	0.997855
1230	GOBP_ANDROGEN_CATABOLIC_PROCESS	0.99603
1231	GOBP_RESPONSE_TO_THYROXINE	0.995596
1232	GOBP_REGULATION_OF_INNER_EAR_AUDITORY_RECEPTOR_CELL_DIFFERENTIATION	0.999115
1233	GOBP_NEURAL_PLATE_PATTERN_SPECIFICATION	0.996341
1234	GOBP_LYMPHOCYTE_COSTIMULATION	0.95546
1235	GOBP_REGULATION_OF_KERATINOCYTE_DIFFERENTIATION	0.987127
1236	GOBP_CARDIAC_MUSCLE_CELL_DIFFERENTIATION	0.95857
1237	GOBP_REGULATION_OF_INTRACELLULAR_SIGNAL_TRANSDUCTION	0.940242
1238	GOBP_POSITIVE_REGULATION_OF_LIPOPOLYSACCHARIDE_MEDIATED_SIGNALING_PATHWAY	0.98986
1239	GOBP_POSITIVE_REGULATION_OF_NEUROTRANSMITTER_UPTAKE	0.997982
1240	GOBP_NEGATIVE_REGULATION_OF_CYSTEINE_TYPE_ENDOPEPTIDASE_ACTIVITY_INVOLVED_IN_APOPTOTIC_SIGNALING_PATHWAY	0.994302
1241	GOBP_PHARYNGEAL_ARCH_ARTERY_MORPHOGENESIS	0.971783
1242	GOBP_EYELID_DEVELOPMENT_IN_CAMERA_TYPE_EYE	0.996732
1243	GOBP_CENTROSOME_DUPLICATION	0.959208
1244	GOBP_CELLULAR_RESPONSE_TO_RADIATION	0.952367
1245	GOBP_PEPTIDE_CATABOLIC_PROCESS	0.989626
1246	GOBP_GERM_CELL_MIGRATION	0.996096
1247	GOBP_DIGESTIVE_SYSTEM_PROCESS	0.952352
1248	GOBP_ESTABLISHMENT_OF_PROTEIN_LOCALIZATION	0.951741
1249	GOBP_ORGANOPHOSPHATE_BIOSYNTHETIC_PROCESS	0.954543
1250	GOBP_INTERLEUKIN_6_PRODUCTION	0.955043
1251	GOBP_ENDOMEMBRANE_SYSTEM_ORGANIZATION	0.955571
1252	GOBP_NUCLEOSIDE_DIPHOSPHATE_METABOLIC_PROCESS	0.954627
1253	GOBP_CELL_CYCLE_PROCESS	0.950682
1254	GOBP_NEGATIVE_REGULATION_OF_EPITHELIAL_CELL_PROLIFERATION	0.94797
1255	GOBP_ESTABLISHMENT_OF_PLANAR_POLARITY_INVOLVED_IN_NEURAL_TUBE_CLOSURE	0.996995
1256	GOBP_WATER_TRANSPORT	0.992126
1257	GOBP_POSITIVE_REGULATION_OF_T_CELL_MIGRATION	0.971222
1258	GOBP_REGULATION_OF_MYOBLAST_PROLIFERATION	0.993826
1259	GOBP_T_CELL_RECEPTOR_SIGNALING_PATHWAY	0.949756
1260	GOBP_NEGATIVE_REGULATION_OF_HUMORAL_IMMUNE_RESPONSE	0.94698
1261	GOBP_CHONDROITIN_SULFATE_METABOLIC_PROCESS	0.961557
1262	GOBP_POSITIVE_REGULATION_OF_LYMPHOCYTE_CHEMOTAXIS	0.959823
1263	GOBP_INORGANIC_ANION_TRANSPORT	0.962298
1264	GOBP_REGULATION_OF_CYTOPLASMIC_PATTERN_RECOGNITION_RECEPTOR_SIGNALING_PATHWAY	0.958421
1265	GOBP_REGULATION_OF_HIPPOCAMPAL_NEURON_APOPTOTIC_PROCESS	0.994967
1266	GOBP_REGULATION_OF_CARBOHYDRATE_METABOLIC_PROCESS	0.955439
1267	GOBP_REGULATION_OF_ANTIGEN_RECEPTOR_MEDIATED_SIGNALING_PATHWAY	0.948218
1268	GOBP_TRANSCRIPTION_INITIATION_AT_RNA_POLYMERASE_II_PROMOTER	0.960971
1269	GOBP_PHOSPHATIDYLCHOLINE_METABOLIC_PROCESS	0.969337
1270	GOBP_REGULATION_OF_TOLL_LIKE_RECEPTOR_SIGNALING_PATHWAY	0.981593
1271	GOBP_ADENYLATE_CYCLASE_INHIBITING_G_PROTEIN_COUPLED_RECEPTOR_SIGNALING_PATHWAY	0.972101
1272	GOBP_REGULATION_OF_NATURAL_KILLER_CELL_ACTIVATION	0.974427
1273	GOBP_MESONEPHROS_DEVELOPMENT	0.971032
1274	GOBP_POSITIVE_REGULATION_OF_CELL_SUBSTRATE_JUNCTION_ORGANIZATION	0.955867
1275	GOBP_ESTABLISHMENT_OF_PROTEIN_LOCALIZATION_TO_VACUOLE	0.964569
1276	GOBP_MEMBRANE_RAFT_ASSEMBLY	0.958582
1277	GOBP_SEXUAL_REPRODUCTION	0.950747
1278	GOBP_STEROL_METABOLIC_PROCESS	0.952113
1279	GOBP_POSITIVE_REGULATION_OF_SYNAPTIC_PLASTICITY	0.992472
1280	GOBP_POSITIVE_REGULATION_OF_MEIOTIC_CELL_CYCLE	0.99115
1281	GOBP_DNA_TEMPLATED_DNA_REPLICATION_MAINTENANCE_OF_FIDELITY	0.967773
1282	GOBP_DIACYLGLYCEROL_BIOSYNTHETIC_PROCESS	0.98638
1283	GOBP_CONVERGENT_EXTENSION	0.969978
1284	GOBP_DETECTION_OF_STIMULUS_INVOLVED_IN_SENSORY_PERCEPTION_OF_PAIN	0.985124
1285	GOBP_PROTEIN_LOCALIZATION_TO_CILIUM	0.970057
1286	GOBP_PROTEIN_DEPOLYMERIZATION	0.959002
1287	GOBP_POSITIVE_REGULATION_OF_GAP_JUNCTION_ASSEMBLY	0.995476
1288	GOBP_MESODERM_DEVELOPMENT	0.959387
1289	GOBP_C_X_C_CHEMOKINE_RECEPTOR_CXCR4_SIGNALING_PATHWAY	0.996302
1290	GOBP_BEHAVIORAL_RESPONSE_TO_PAIN	0.990181
1291	GOBP_POSITIVE_REGULATION_OF_TELOMERE_CAPPING	0.976531
1292	GOBP_REGULATION_OF_POLYSACCHARIDE_BIOSYNTHETIC_PROCESS	0.975883
1293	GOBP_SYNAPSE_MATURATION	0.974696
1294	GOBP_DNA_BIOSYNTHETIC_PROCESS	0.948026
1295	GOBP_POSITIVE_REGULATION_OF_INTEGRIN_ACTIVATION	0.995182
1296	GOBP_NEGATIVE_REGULATION_OF_MUSCLE_TISSUE_DEVELOPMENT	0.990967
1297	GOBP_REGULATION_OF_RECEPTOR_RECYCLING	0.971852
1298	GOBP_POSITIVE_REGULATION_OF_RAS_PROTEIN_SIGNAL_TRANSDUCTION	0.985554
1299	GOBP_BONE_MATURATION	0.98696
1300	GOBP_POSITIVE_REGULATION_OF_DENDRITIC_CELL_DIFFERENTIATION	0.927814
1301	GOBP_FOLIC_ACID_CONTAINING_COMPOUND_METABOLIC_PROCESS	0.930818
1302	GOBP_POSITIVE_REGULATION_OF_APOPTOTIC_CELL_CLEARANCE	0.993357
1303	GOBP_NEGATIVE_REGULATION_OF_TOLL_LIKE_RECEPTOR_2_SIGNALING_PATHWAY	0.998131
1304	GOBP_NEUROGENESIS	0.950269
1305	GOBP_MUSCLE_HYPERTROPHY_IN_RESPONSE_TO_STRESS	0.988722
1306	GOBP_NEGATIVE_REGULATION_OF_FATTY_ACID_BIOSYNTHETIC_PROCESS	0.988161
1307	GOBP_REGULATION_OF_LEUKOCYTE_TETHERING_OR_ROLLING	0.960249
1308	GOBP_PROTEOGLYCAN_METABOLIC_PROCESS	0.967895
1309	GOBP_POSITIVE_REGULATION_OF_MITOCHONDRIAL_DEPOLARIZATION	0.984544
1310	GOBP_NEGATIVE_REGULATION_OF_VITAMIN_METABOLIC_PROCESS	0.976233
1311	GOBP_NEGATIVE_REGULATION_OF_MRNA_METABOLIC_PROCESS	0.949441
1312	GOBP_SYNAPTIC_VESICLE_CLUSTERING	0.985967
1313	GOBP_CELL_PROJECTION_MORPHOGENESIS	0.956486
1314	GOBP_FIBRINOLYSIS	0.960455
1315	GOBP_ESTABLISHMENT_OF_RNA_LOCALIZATION	0.9553
1316	GOBP_ACTIN_FILAMENT_ORGANIZATION	0.936849
1317	GOBP_SARCOMERE_ORGANIZATION	0.978016
1318	GOBP_NEGATIVE_REGULATION_OF_AMINE_TRANSPORT	0.986063
1319	GOBP_MOLTING_CYCLE_PROCESS	0.97481
1320	GOBP_MALE_GENITALIA_DEVELOPMENT	0.994037
1321	GOBP_ENDOCARDIAL_CUSHION_DEVELOPMENT	0.983757
1322	GOBP_PRIMARY_ALCOHOL_METABOLIC_PROCESS	0.944964
1323	GOBP_POSITIVE_REGULATION_OF_VASCULAR_PERMEABILITY	0.956517
1324	GOBP_POSITIVE_REGULATION_OF_MAP_KINASE_ACTIVITY	0.963148
1325	GOBP_RESPONSE_TO_SALT	0.952462
1326	GOBP_LEUKOCYTE_MIGRATION	0.94278
1327	GOBP_RESPONSE_TO_LUTEINIZING_HORMONE	0.999254
1328	GOBP_RESPONSE_TO_CORTICOSTEROID	0.94018
1329	GOBP_CEREBRAL_CORTEX_GABAERGIC_INTERNEURON_DEVELOPMENT	0.999735
1330	GOBP_CERAMIDE_TRANSPORT	0.94613
1331	GOBP_NOTOCHORD_MORPHOGENESIS	0.999196
1332	GOBP_KERATINOCYTE_DEVELOPMENT	0.998399
1333	GOBP_OLIGODENDROCYTE_DEVELOPMENT	0.972686
1334	GOBP_POSITIVE_REGULATION_OF_CELL_CYCLE	0.951041
1335	GOBP_OLFACTORY_BEHAVIOR	0.996625
1336	GOBP_NEURON_APOPTOTIC_PROCESS	0.945631
1337	GOBP_NEGATIVE_REGULATION_OF_MRNA_PROCESSING	0.953823
1338	GOBP_PHOSPHATIDYLGLYCEROL_BIOSYNTHETIC_PROCESS	0.994573
1339	GOBP_WALKING_BEHAVIOR	0.969157
1340	GOBP_SEX_DIFFERENTIATION	0.947437
1341	GOBP_RESPONSE_TO_VITAMIN_D	0.982175
1342	GOBP_MORPHOGENESIS_OF_A_BRANCHING_STRUCTURE	0.956476
1343	GOBP_ENDOSOME_TRANSPORT_VIA_MULTIVESICULAR_BODY_SORTING_PATHWAY	0.959688
1344	GOBP_GLYCEROPHOSPHOLIPID_BIOSYNTHETIC_PROCESS	0.961824
1345	GOBP_DUCTUS_ARTERIOSUS_CLOSURE	0.999647
1346	GOBP_EPOXIDE_METABOLIC_PROCESS	0.999536
1347	GOBP_REGULATION_OF_MICROVILLUS_ORGANIZATION	0.995217
1348	GOBP_GAS_TRANSPORT	0.945487
1349	GOBP_POLYOL_TRANSMEMBRANE_TRANSPORT	0.999524
1350	GOBP_SATELLITE_CELL_ACTIVATION_INVOLVED_IN_SKELETAL_MUSCLE_REGENERATION	0.999537
1351	GOBP_PROTEIN_LOCALIZATION_TO_CILIARY_TRANSITION_ZONE	0.999592
1352	GOBP_POSITIVE_REGULATION_OF_FEEDING_BEHAVIOR	0.998637
1353	GOBP_SIGNALING_RECEPTOR_LIGAND_PRECURSOR_PROCESSING	0.94465
1354	GOBP_VITAMIN_METABOLIC_PROCESS	0.94353
1355	GOBP_NEGATIVE_REGULATION_OF_INTERLEUKIN_1_PRODUCTION	0.954846
1356	GOBP_MALE_MEIOTIC_NUCLEAR_DIVISION	0.985418
1357	GOBP_POSITIVE_REGULATION_OF_CELL_FATE_COMMITMENT	0.995026
1358	GOBP_POSITIVE_REGULATION_OF_KIDNEY_DEVELOPMENT	0.99686
1359	GOBP_DETECTION_OF_MECHANICAL_STIMULUS_INVOLVED_IN_SENSORY_PERCEPTION_OF_PAIN	0.992538
1360	GOBP_REGULATION_OF_TYPE_I_INTERFERON_MEDIATED_SIGNALING_PATHWAY	0.9676
1361	GOBP_POSITIVE_REGULATION_OF_GRANULOCYTE_DIFFERENTIATION	0.993732
1362	GOBP_REGULATION_OF_CALCIUM_ION_TRANSMEMBRANE_TRANSPORT	0.956929
1363	GOBP_SENSORY_ORGAN_DEVELOPMENT	0.94921
1364	GOBP_REGULATION_OF_ERBB_SIGNALING_PATHWAY	0.958347
1365	GOBP_SPINAL_CORD_DEVELOPMENT	0.976309
1366	GOBP_AMINE_BIOSYNTHETIC_PROCESS	0.952649
1367	GOBP_POSITIVE_REGULATION_OF_CELL_MORPHOGENESIS	0.973424
1368	GOBP_RESPONSE_TO_PEPTIDE_HORMONE	0.944798
1369	GOBP_REGULATION_OF_PROTEOLYSIS_INVOLVED_IN_PROTEIN_CATABOLIC_PROCESS	0.944425
1370	GOBP_POSITIVE_REGULATION_OF_NON_CANONICAL_NF_KAPPAB_SIGNAL_TRANSDUCTION	0.943717
1371	GOBP_REGULATION_OF_PROTEIN_LOCALIZATION_TO_PLASMA_MEMBRANE	0.948682
1372	GOBP_REGULATION_OF_SMOOTH_MUSCLE_CONTRACTION	0.973463
1373	GOBP_MONOCARBOXYLIC_ACID_TRANSPORT	0.949648
1374	GOBP_KIDNEY_EPITHELIUM_DEVELOPMENT	0.96403
1375	GOBP_CELLULAR_RESPONSE_TO_TESTOSTERONE_STIMULUS	0.985729
1376	GOBP_REGULATION_OF_GUANYL_NUCLEOTIDE_EXCHANGE_FACTOR_ACTIVITY	0.99505
1377	GOBP_RESPONSE_TO_GAMMA_RADIATION	0.961707
1378	GOBP_SYNAPTIC_VESICLE_TRANSPORT	0.969666
1379	GOBP_NEGATIVE_REGULATION_OF_FATTY_ACID_METABOLIC_PROCESS	0.982693
1380	GOBP_MORPHOGENESIS_OF_AN_EPITHELIAL_FOLD	0.992831
1381	GOBP_VOLUNTARY_MUSCULOSKELETAL_MOVEMENT	0.991523
1382	GOBP_GLOMERULAR_BASEMENT_MEMBRANE_DEVELOPMENT	0.99503
1383	GOBP_CHONDROCYTE_DEVELOPMENT_INVOLVED_IN_ENDOCHONDRAL_BONE_MORPHOGENESIS	0.997491
1384	GOBP_MICROGLIAL_CELL_MEDIATED_CYTOTOXICITY	0.996424
1385	GOBP_TYPE_B_PANCREATIC_CELL_APOPTOTIC_PROCESS	0.993852
1386	GOBP_VACUOLAR_LOCALIZATION	0.955167
1387	GOBP_ORGANELLE_LOCALIZATION	0.957742
1388	GOBP_NEUROBLAST_DIFFERENTIATION	0.999704
1389	GOBP_MULTICELLULAR_ORGANISMAL_RESPONSE_TO_STRESS	0.965337
1390	GOBP_REGULATION_OF_MACROPHAGE_MIGRATION	0.938656
1391	GOBP_REGULATION_OF_CELL_JUNCTION_ASSEMBLY	0.950708
1392	GOBP_REGULATION_OF_NEUROGENESIS	0.948232
1393	GOBP_RHO_PROTEIN_SIGNAL_TRANSDUCTION	0.946917
1394	GOBP_EMBRYONIC_CAMERA_TYPE_EYE_DEVELOPMENT	0.988255
1395	GOBP_PHOSPHATE_ION_TRANSPORT	0.960598
1396	GOBP_REGULATION_OF_RNA_SPLICING	0.948361
1397	GOBP_PLANAR_CELL_POLARITY_PATHWAY_INVOLVED_IN_AXIS_ELONGATION	0.999039
1398	GOBP_NEGATIVE_REGULATION_OF_INTERLEUKIN_8_PRODUCTION	0.9646
1399	GOBP_REGULATION_OF_LIPID_LOCALIZATION	0.945571
1400	GOBP_CELLULAR_SENESCENCE	0.949683
1401	GOBP_ALPHA_BETA_T_CELL_DIFFERENTIATION	0.958737
1402	GOBP_REGULATION_OF_DEOXYRIBONUCLEASE_ACTIVITY	0.974996
1403	GOBP_PROTEIN_MATURATION	0.943826
1404	GOBP_REGULATION_OF_OXIDATIVE_PHOSPHORYLATION	0.964375
1405	GOBP_LENS_DEVELOPMENT_IN_CAMERA_TYPE_EYE	0.96347
1406	GOBP_POSITIVE_REGULATION_OF_PLATELET_AGGREGATION	0.997492
1407	GOBP_PANCREAS_DEVELOPMENT	0.957144
1408	GOBP_NEGATIVE_REGULATION_OF_STEM_CELL_PROLIFERATION	0.993013
1409	GOBP_ASTROCYTE_CELL_MIGRATION	0.987954
1410	GOBP_RAC_PROTEIN_SIGNAL_TRANSDUCTION	0.961384
1411	GOBP_POSITIVE_REGULATION_OF_MESENCHYMAL_STEM_CELL_PROLIFERATION	0.997115
1412	GOBP_ACROSOMAL_VESICLE_EXOCYTOSIS	0.992662
1413	GOBP_MODIFICATION_OF_POSTSYNAPTIC_ACTIN_CYTOSKELETON	0.980698
1414	GOBP_RESPONSE_TO_INTERLEUKIN_17	0.996496
1415	GOBP_EMBRYONIC_SKELETAL_SYSTEM_DEVELOPMENT	0.965783
1416	GOBP_REGULATION_OF_HORMONE_LEVELS	0.951329
1417	GOBP_NEUROTRANSMITTER_RECEPTOR_TRANSPORT	0.974813
1418	GOBP_INTERLEUKIN_1_PRODUCTION	0.949405
1419	GOBP_PROTEIN_K48_LINKED_UBIQUITINATION	0.958343
1420	GOBP_MICROTUBULE_BASED_PROTEIN_TRANSPORT	0.984332
1421	GOBP_ONE_CARBON_METABOLIC_PROCESS	0.959572
1422	GOBP_BRANCHING_INVOLVED_IN_PROSTATE_GLAND_MORPHOGENESIS	0.9978
1423	GOBP_EMBRYO_DEVELOPMENT	0.944756
1424	GOBP_EPINEPHRINE_TRANSPORT	0.996164
1425	GOBP_DISTAL_CONVOLUTED_TUBULE_DEVELOPMENT	0.997608
1426	GOBP_REGULATION_OF_GTP_BINDING	0.994838
1427	GOBP_BEHAVIORAL_RESPONSE_TO_ETHANOL	0.997332
1428	GOBP_POST_EMBRYONIC_EYE_MORPHOGENESIS	0.995662
1429	GOBP_NEGATIVE_REGULATION_OF_LYMPHOCYTE_MIGRATION	0.918547
1430	GOBP_CARDIAC_MUSCLE_CELL_ACTION_POTENTIAL_INVOLVED_IN_CONTRACTION	0.971344
1431	GOBP_LUNG_VASCULATURE_DEVELOPMENT	0.997063
1432	GOBP_CDP_CHOLINE_PATHWAY	0.993717
1433	GOBP_RESPONSE_TO_VITAMIN_K	0.988564
1434	GOBP_NEURON_REMODELING	0.987388
1435	GOBP_NEGATIVE_REGULATION_OF_CALCIUM_ION_EXPORT_ACROSS_PLASMA_MEMBRANE	0.967249
1436	GOBP_COLLATERAL_SPROUTING	0.957484
1437	GOBP_HOST_MEDIATED_REGULATION_OF_INTESTINAL_MICROBIOTA_COMPOSITION	0.996589
1438	GOBP_NEGATIVE_REGULATION_OF_ALCOHOL_BIOSYNTHETIC_PROCESS	0.973394
1439	GOBP_TELENCEPHALON_DEVELOPMENT	0.956828
1440	GOBP_REGULATION_OF_EXTRINSIC_APOPTOTIC_SIGNALING_PATHWAY_VIA_DEATH_DOMAIN_RECEPTORS	0.961163
1441	GOBP_PROTEIN_LOCALIZATION_TO_CELL_CORTEX	0.991409
1442	GOBP_DIAPHRAGM_DEVELOPMENT	0.99765
1443	GOBP_SELF_PROTEOLYSIS	0.994687
1444	GOBP_IMMUNE_COMPLEX_CLEARANCE	0.955731
1445	GOBP_EXTERNAL_ENCAPSULATING_STRUCTURE_ORGANIZATION	0.963415
1446	GOBP_DIACYLGLYCEROL_METABOLIC_PROCESS	0.984807
1447	GOBP_SULFUR_COMPOUND_CATABOLIC_PROCESS	0.963321
1448	GOBP_MESENCHYMAL_TO_EPITHELIAL_TRANSITION	0.992957
1449	GOBP_REGULATION_OF_TRIGLYCERIDE_METABOLIC_PROCESS	0.965511
1450	GOBP_REGULATION_OF_CGMP_MEDIATED_SIGNALING	0.980979
1451	GOBP_REGULATION_OF_NEUTROPHIL_ACTIVATION	0.96653
1452	GOBP_REGULATION_OF_BONE_RESORPTION	0.975774
1453	GOBP_NEGATIVE_REGULATION_OF_CYTOKINE_PRODUCTION_INVOLVED_IN_INFLAMMATORY_RESPONSE	0.914222
1454	GOBP_REGULATION_OF_CELL_DEVELOPMENT	0.944114
1455	GOBP_NUCLEOSIDE_TRANSPORT	0.92487
1456	GOBP_SEQUESTERING_OF_CALCIUM_ION	0.954944
1457	GOBP_POSITIVE_REGULATION_OF_OXIDOREDUCTASE_ACTIVITY	0.958903
1458	GOBP_ESTABLISHMENT_OF_EPITHELIAL_CELL_APICAL_BASAL_POLARITY	0.952602
1459	GOBP_REGULATION_OF_BLOOD_CIRCULATION	0.954683
1460	GOBP_BROWN_FAT_CELL_DIFFERENTIATION	0.962173
1461	GOBP_CEREBRAL_CORTEX_DEVELOPMENT	0.956401
1462	GOBP_INNER_MITOCHONDRIAL_MEMBRANE_ORGANIZATION	0.972788
1463	GOBP_NEGATIVE_REGULATION_OF_MYELINATION	0.992752
1464	GOBP_VASCULATURE_DEVELOPMENT	0.945438
1465	GOBP_REGULATION_OF_RESPIRATORY_SYSTEM_PROCESS	0.989508
1466	GOBP_SMOOTH_MUSCLE_CELL_CHEMOTAXIS	0.891443
1467	GOBP_ORGANIC_ACID_TRANSMEMBRANE_TRANSPORT	0.955687
1468	GOBP_REGULATION_OF_RAS_PROTEIN_SIGNAL_TRANSDUCTION	0.968791
1469	GOBP_AMINO_SUGAR_CATABOLIC_PROCESS	0.889832
1470	GOBP_TACHYKININ_RECEPTOR_SIGNALING_PATHWAY	0.998885
1471	GOBP_VOLUNTARY_SKELETAL_MUSCLE_CONTRACTION	0.99979
1472	GOBP_EAR_DEVELOPMENT	0.957643
1473	GOBP_REGULATION_OF_PROTEIN_STABILITY	0.940774
1474	GOBP_AMPA_GLUTAMATE_RECEPTOR_CLUSTERING	0.975573
1475	GOBP_VENTRAL_SPINAL_CORD_INTERNEURON_DIFFERENTIATION	0.99881
1476	GOBP_PROCESS_UTILIZING_AUTOPHAGIC_MECHANISM	0.951944
1477	GOBP_HEART_TRABECULA_MORPHOGENESIS	0.957853
1478	GOBP_LYSINE_METABOLIC_PROCESS	0.998626
1479	GOBP_POSITIVE_REGULATION_OF_EXTRACELLULAR_MATRIX_ORGANIZATION	0.978996
1480	GOBP_REGULATION_OF_DELAYED_RECTIFIER_POTASSIUM_CHANNEL_ACTIVITY	0.992571
1481	GOBP_REGULATION_OF_CALCINEURIN_MEDIATED_SIGNALING	0.977965
1482	GOBP_RESPONSE_TO_NITROGEN_COMPOUND	0.942585
1483	GOBP_REGULATION_OF_CYTOSKELETON_ORGANIZATION	0.945763
1484	GOBP_ALPHA_KETOGLUTARATE_TRANSPORT	0.997618
1485	GOBP_REGULATION_OF_ODONTOGENESIS_OF_DENTIN_CONTAINING_TOOTH	0.997575
1486	GOBP_NEURAL_CREST_FORMATION	0.995045
1487	GOBP_REGULATION_OF_CHOLESTEROL_EFFLUX	0.956484
1488	GOBP_TRUNK_SEGMENTATION	0.999645
1489	GOBP_REGULATION_OF_INFLAMMATORY_RESPONSE	0.948098
1490	GOBP_B_CELL_HOMEOSTASIS	0.982728
1491	GOBP_POSITIVE_REGULATION_OF_AXON_EXTENSION	0.970455
1492	GOBP_RECEPTOR_INTERNALIZATION	0.957862
1493	GOBP_REGULATION_OF_ENDOCYTIC_RECYCLING	0.968543
1494	GOBP_REGULATION_OF_MEMBRANE_REPOLARIZATION_DURING_VENTRICULAR_CARDIAC_MUSCLE_CELL_ACTION_POTENTIAL	0.999944
1495	GOBP_ENDOCRINE_PANCREAS_DEVELOPMENT	0.969614
1496	GOBP_REGULATION_OF_COMPLEMENT_ACTIVATION_CLASSICAL_PATHWAY	0.997316
1497	GOBP_POSITIVE_REGULATION_OF_MULTICELLULAR_ORGANISMAL_PROCESS	0.939382
1498	GOBP_L_ASPARTATE_IMPORT_ACROSS_PLASMA_MEMBRANE	0.989334
1499	GOBP_MICROGLIAL_CELL_MIGRATION	0.986105
1500	GOBP_POSITIVE_REGULATION_OF_RECEPTOR_SIGNALING_PATHWAY_VIA_STAT	0.964836
1501	GOBP_EXPORT_ACROSS_PLASMA_MEMBRANE	0.954752
1502	GOBP_NEGATIVE_REGULATION_OF_PEPTIDE_SECRETION	0.965747
1503	GOBP_ANTERIOR_POSTERIOR_AXIS_SPECIFICATION	0.974974
1504	GOBP_POSITIVE_REGULATION_OF_HAIR_FOLLICLE_DEVELOPMENT	0.998894
1505	GOBP_POSITIVE_REGULATION_OF_PHAGOCYTOSIS	0.96716
1506	GOBP_LIPID_METABOLIC_PROCESS	0.947507
1507	GOBP_INTEGRIN_ACTIVATION	0.983248
1508	GOBP_NEGATIVE_REGULATION_OF_LIPID_METABOLIC_PROCESS	0.953972
1509	GOBP_REGULATION_OF_CELL_CHEMOTAXIS_TO_FIBROBLAST_GROWTH_FACTOR	0.999549
1510	GOBP_DEOXYRIBONUCLEOSIDE_DIPHOSPHATE_METABOLIC_PROCESS	0.99431
1511	GOBP_POSITIVE_REGULATION_OF_T_CELL_CYTOKINE_PRODUCTION	0.957363
1512	GOBP_SHORT_CHAIN_FATTY_ACID_METABOLIC_PROCESS	0.990634
1513	GOBP_MONOATOMIC_ANION_HOMEOSTASIS	0.992145
1514	GOBP_REGULATION_OF_NMDA_RECEPTOR_ACTIVITY	0.992174
1515	GOBP_ACTION_POTENTIAL	0.969396
1516	GOBP_CALCIUM_IMPORT_INTO_THE_MITOCHONDRION	0.978742
1517	GOBP_POSITIVE_REGULATION_OF_SYNAPSE_ASSEMBLY	0.97849
1518	GOBP_REGULATION_OF_ACTIVATION_OF_JANUS_KINASE_ACTIVITY	0.929894
1519	GOBP_REGULATION_OF_BRANCHING_MORPHOGENESIS_OF_A_NERVE	0.992805
1520	GOBP_VIRAL_PROCESS	0.940573
1521	GOBP_REGULATION_OF_PROTEIN_LOCALIZATION_TO_MEMBRANE	0.947226
1522	GOBP_ORGANIC_HYDROXY_COMPOUND_CATABOLIC_PROCESS	0.949911
1523	GOBP_NK_T_CELL_ACTIVATION	0.99815
1524	GOBP_POSITIVE_REGULATION_OF_MYOTUBE_DIFFERENTIATION	0.997235
1525	GOBP_MEMBRANE_TO_MEMBRANE_DOCKING	0.997237
1526	GOBP_LOCOMOTORY_EXPLORATION_BEHAVIOR	0.965079
1527	GOBP_REGULATION_OF_CELL_SUBSTRATE_ADHESION	0.939361
1528	GOBP_CELL_FATE_DETERMINATION	0.965024
1529	GOBP_PEPTIDYL_THREONINE_MODIFICATION	0.955657
1530	GOBP_POSITIVE_REGULATION_OF_FATTY_ACID_TRANSPORT	0.95816
1531	GOBP_REGULATION_OF_GERM_CELL_PROLIFERATION	0.993056
1532	GOBP_CARDIAC_VENTRICLE_FORMATION	0.998162
1533	GOBP_GAMMA_DELTA_T_CELL_ACTIVATION	0.967445
1534	GOBP_EPITHELIAL_CELL_MATURATION	0.944865
1535	GOBP_GLYCOLIPID_TRANSPORT	0.978693
1536	GOBP_OOGENESIS	0.939372
1537	GOBP_CARBOHYDRATE_DERIVATIVE_CATABOLIC_PROCESS	0.944302
1538	GOBP_TUBE_DEVELOPMENT	0.942219
1539	GOBP_DNA_SYNTHESIS_INVOLVED_IN_DNA_REPAIR	0.972368
1540	GOBP_CELLULAR_RESPONSE_TO_IONIZING_RADIATION	0.967599
1541	GOBP_POSITIVE_REGULATION_OF_GROWTH	0.955093
1542	GOBP_SPERM_MITOCHONDRIAL_SHEATH_ASSEMBLY	0.993332
1543	GOBP_RESPONSE_TO_ORGANOPHOSPHORUS	0.958538
1544	GOBP_RESPONSE_TO_DIETARY_EXCESS	0.974663
1545	GOBP_SYNAPTIC_VESICLE_UNCOATING	0.98445
1546	GOBP_REGULATION_OF_MITOCHONDRIAL_MEMBRANE_POTENTIAL	0.953911
1547	GOBP_NONRIBOSOMAL_PEPTIDE_BIOSYNTHETIC_PROCESS	0.983508
1548	GOBP_ESTABLISHMENT_OR_MAINTENANCE_OF_TRANSMEMBRANE_ELECTROCHEMICAL_GRADIENT	0.973768
1549	GOBP_GAMMA_AMINOBUTYRIC_ACID_SIGNALING_PATHWAY	0.983936
1550	GOBP_AMYLOID_FIBRIL_FORMATION	0.915133
1551	GOBP_NEGATIVE_CHEMOTAXIS	0.982181
1552	GOBP_CELLULAR_DEFENSE_RESPONSE	0.970608
1553	GOBP_REGULATION_OF_CALCIUM_ION_TRANSPORT	0.952093
1554	GOBP_TUMOR_NECROSIS_FACTOR_MEDIATED_SIGNALING_PATHWAY	0.955225
1555	GOBP_SA_NODE_CELL_TO_ATRIAL_CARDIAC_MUSCLE_CELL_COMMUNICATION	0.996556
1556	GOBP_PHENOL_CONTAINING_COMPOUND_BIOSYNTHETIC_PROCESS	0.96513
1557	GOBP_IMMUNOLOGICAL_MEMORY_PROCESS	0.950276
1558	GOBP_SPHINGOMYELIN_CATABOLIC_PROCESS	0.996123
1559	GOBP_SEQUESTERING_OF_BMP_IN_EXTRACELLULAR_MATRIX	0.998085
1560	GOBP_NEGATIVE_REGULATION_OF_GLYCOGEN_METABOLIC_PROCESS	0.992466
1561	GOBP_DIENCEPHALON_DEVELOPMENT	0.976655
1562	GOBP_REGULATION_OF_MELANOCYTE_DIFFERENTIATION	0.996886
1563	GOBP_NUCLEOSIDE_TRANSMEMBRANE_TRANSPORT	0.999128
1564	GOBP_VACUOLAR_TRANSPORT	0.95388
1565	GOBP_HYPEROSMOTIC_RESPONSE	0.979702
1566	GOBP_LIPOSACCHARIDE_METABOLIC_PROCESS	0.955385
1567	GOBP_MULTICELLULAR_ORGANISMAL_LEVEL_HOMEOSTASIS	0.935699
1568	GOBP_REGULATION_OF_T_HELPER_17_TYPE_IMMUNE_RESPONSE	0.991492
1569	GOBP_MACROPHAGE_PROLIFERATION	0.953994
1570	GOBP_IRON_ION_TRANSPORT	0.953183
1571	GOBP_REACTIVE_NITROGEN_SPECIES_METABOLIC_PROCESS	0.940624
1572	GOBP_PEPTIDE_METABOLIC_PROCESS	0.954733
1573	GOBP_POSITIVE_REGULATION_OF_PROTEIN_TARGETING_TO_MEMBRANE	0.962968
1574	GOBP_FOREBRAIN_DEVELOPMENT	0.953493
1575	GOBP_CELLULAR_RESPONSE_TO_VITAMIN_D	0.989513
1576	GOBP_REGULATION_OF_PLASMINOGEN_ACTIVATION	0.961155
1577	GOBP_POSITIVE_REGULATION_OF_GENE_EXPRESSION_VIA_CHROMOSOMAL_CPG_ISLAND_DEMETHYLATION	0.941277
1578	GOBP_CILIUM_OR_FLAGELLUM_DEPENDENT_CELL_MOTILITY	0.954055
1579	GOBP_GLYCOSAMINOGLYCAN_CATABOLIC_PROCESS	0.989196
1580	GOBP_REGULATION_OF_CELL_PROLIFERATION_INVOLVED_IN_KIDNEY_DEVELOPMENT	0.909666
1581	GOBP_SYNAPSE_ASSEMBLY	0.97226
1582	GOBP_REGULATION_OF_SENSORY_PERCEPTION	0.980932
1583	GOBP_PEPTIDYL_TYROSINE_MODIFICATION	0.955635
1584	GOBP_RESPONSE_TO_GONADOTROPIN_RELEASING_HORMONE	0.999684
1585	GOBP_NEUTROPHIL_MEDIATED_CYTOTOXICITY	0.998714
1586	GOBP_AUTOPHAGOSOME_MATURATION	0.962944
1587	GOBP_ANTIGEN_RECEPTOR_MEDIATED_SIGNALING_PATHWAY	0.954613
1588	GOBP_REGULATION_OF_WNT_PROTEIN_SECRETION	0.993564
1589	GOBP_REGULATION_OF_NEURON_PROJECTION_ARBORIZATION	0.993694
1590	GOBP_PROTEIN_CONTAINING_COMPLEX_DISASSEMBLY	0.958916
1591	GOBP_PHOSPHOLIPID_CATABOLIC_PROCESS	0.973699
1592	GOBP_NEGATIVE_REGULATION_OF_MUSCLE_ORGAN_DEVELOPMENT	0.997285
1593	GOBP_POSITIVE_REGULATION_OF_ACTIVATED_T_CELL_PROLIFERATION	0.937257
1594	GOBP_IMMUNE_RESPONSE_TO_TUMOR_CELL	0.956861
1595	GOBP_NEGATIVE_REGULATION_OF_IMMUNE_EFFECTOR_PROCESS	0.956245
1596	GOBP_NEGATIVE_REGULATION_OF_MACROPHAGE_DIFFERENTIATION	0.996511
1597	GOBP_NEGATIVE_REGULATION_OF_PLATELET_AGGREGATION	0.986202
1598	GOBP_REGULATION_OF_ACTIVIN_RECEPTOR_SIGNALING_PATHWAY	0.957733
1599	GOBP_POSITIVE_REGULATION_OF_RESPONSE_TO_ENDOPLASMIC_RETICULUM_STRESS	0.960416
1600	GOBP_STRIATED_MUSCLE_ADAPTATION	0.979292
1601	GOBP_MONOCYTE_CHEMOTAXIS	0.969705
1602	GOBP_DETECTION_OF_TEMPERATURE_STIMULUS	0.987831
1603	GOBP_NEGATIVE_REGULATION_OF_FATTY_ACID_OXIDATION	0.991263
1604	GOBP_L_AMINO_ACID_BIOSYNTHETIC_PROCESS	0.954364
1605	GOBP_NEGATIVE_REGULATION_OF_CALCIUM_ION_TRANSMEMBRANE_TRANSPORT	0.960754
1606	GOBP_NEGATIVE_REGULATION_OF_P38MAPK_CASCADE	0.994044
1607	GOBP_REGULATION_OF_COAGULATION	0.960937
1608	GOBP_GLYCEROLIPID_METABOLIC_PROCESS	0.956164
1609	GOBP_BRANCHED_CHAIN_AMINO_ACID_METABOLIC_PROCESS	0.981355
1610	GOBP_KERATINOCYTE_MIGRATION	0.988278
1611	GOBP_NEGATIVE_REGULATION_OF_NERVOUS_SYSTEM_DEVELOPMENT	0.95176
1612	GOBP_LEUKOCYTE_MEDIATED_IMMUNITY	0.955772
1613	GOBP_REGULATION_OF_SYNAPSE_PRUNING	0.993063
1614	GOBP_GRANULOCYTE_MACROPHAGE_COLONY_STIMULATING_FACTOR_PRODUCTION	0.990263
1615	GOBP_REGULATION_OF_SYNAPSE_STRUCTURE_OR_ACTIVITY	0.959294
1616	GOBP_ACROSOME_ASSEMBLY	0.990582
1617	GOBP_CHAPERONE_MEDIATED_PROTEIN_COMPLEX_ASSEMBLY	0.942174
1618	GOBP_POSITIVE_REGULATION_OF_SKELETAL_MUSCLE_TISSUE_REGENERATION	0.997889
1619	GOBP_PEPTIDYL_SERINE_DEPHOSPHORYLATION	0.981714
1620	GOBP_POSITIVE_REGULATION_OF_HETEROTYPIC_CELL_CELL_ADHESION	0.998843
1621	GOBP_DICARBOXYLIC_ACID_TRANSPORT	0.9572
1622	GOBP_REGULATION_OF_OSTEOCLAST_DEVELOPMENT	0.987528
1623	GOBP_NEUROTRANSMITTER_LOADING_INTO_SYNAPTIC_VESICLE	0.996263
1624	GOBP_REGULATION_OF_INFLAMMATORY_RESPONSE_TO_ANTIGENIC_STIMULUS	0.950985
1625	GOBP_RENAL_SODIUM_ION_TRANSPORT	0.919797
1626	GOBP_MUSCLE_CELL_MIGRATION	0.958986
1627	GOBP_CELLULAR_RESPONSE_TO_ORGANIC_CYCLIC_COMPOUND	0.9409
1628	GOBP_BLASTODERM_SEGMENTATION	0.991474
1629	GOBP_POSITIVE_REGULATION_OF_RESPONSE_TO_CYTOKINE_STIMULUS	0.961752
1630	GOBP_ODONTOGENESIS_OF_DENTIN_CONTAINING_TOOTH	0.979192
1631	GOBP_REGULATION_OF_PHOSPHOLIPID_TRANSPORT	0.960163
1632	GOBP_ESTABLISHMENT_OR_MAINTENANCE_OF_MONOPOLAR_CELL_POLARITY	0.959905
1633	GOBP_GRANULOCYTE_CHEMOTAXIS	0.950971
1634	GOBP_RESPONSE_TO_METAL_ION	0.946373
1635	GOBP_VERY_LONG_CHAIN_FATTY_ACID_METABOLIC_PROCESS	0.940267
1636	GOBP_LINOLEIC_ACID_METABOLIC_PROCESS	0.939413
1637	GOBP_POSITIVE_REGULATION_OF_NITRIC_OXIDE_SYNTHASE_BIOSYNTHETIC_PROCESS	0.993736
1638	GOBP_SUCCINATE_METABOLIC_PROCESS	0.990453
1639	GOBP_SOMATOTROPIN_SECRETING_CELL_DIFFERENTIATION	0.986252
1640	GOBP_SOMITOGENESIS	0.981817
1641	GOBP_NEGATIVE_REGULATION_OF_CHONDROCYTE_DIFFERENTIATION	0.992598
1642	GOBP_REGULATION_OF_AGGREPHAGY	0.99497
1643	GOBP_NEGATIVE_REGULATION_OF_CAMP_MEDIATED_SIGNALING	0.979374
1644	GOBP_GLANDULAR_EPITHELIAL_CELL_DIFFERENTIATION	0.963952
1645	GOBP_NEGATIVE_REGULATION_OF_CELL_CYCLE_G1_S_PHASE_TRANSITION	0.953509
1646	GOBP_RESPONSE_TO_LAMINAR_FLUID_SHEAR_STRESS	0.991781
1647	GOBP_REGULATION_OF_AXON_EXTENSION	0.961096
1648	GOBP_VIRAL_TRANSCRIPTION	0.972121
1649	GOBP_INTESTINAL_EPITHELIAL_CELL_MATURATION	0.998686
1650	GOBP_DEVELOPMENT_OF_PRIMARY_SEXUAL_CHARACTERISTICS	0.947165
1651	GOBP_LEUKOCYTE_DIFFERENTIATION	0.947812
1652	GOBP_POSITIVE_REGULATION_OF_ERAD_PATHWAY	0.969514
1653	GOBP_VENTRICULAR_SYSTEM_DEVELOPMENT	0.971903
1654	GOBP_ROOF_OF_MOUTH_DEVELOPMENT	0.975843
1655	GOBP_PROSTATE_GLAND_GROWTH	0.973527
1656	GOBP_POSITIVE_REGULATION_OF_GENE_EXPRESSION	0.939618
1657	GOBP_LEUKOCYTE_APOPTOTIC_PROCESS	0.96078
1658	GOBP_PROTEIN_CONTAINING_COMPLEX_REMODELING	0.977075
1659	GOBP_INHIBITION_OF_NEUROEPITHELIAL_CELL_DIFFERENTIATION	0.999265
1660	GOBP_REGULATION_OF_RELAXATION_OF_MUSCLE	0.898432
1661	GOBP_GLUCOSYLCERAMIDE_CATABOLIC_PROCESS	0.899939
1662	GOBP_REGULATION_OF_VASCULAR_ASSOCIATED_SMOOTH_MUSCLE_CELL_DIFFERENTIATION	0.916511
1663	GOBP_PLATELET_ACTIVATING_FACTOR_METABOLIC_PROCESS	0.989057
1664	GOBP_REGULATION_OF_MUSCLE_HYPERTROPHY	0.956493
1665	GOBP_CARTILAGE_DEVELOPMENT	0.956523
1666	GOBP_REGULATION_OF_PROTEIN_MATURATION	0.969404
1667	GOBP_NEGATIVE_REGULATION_OF_HAIR_FOLLICLE_DEVELOPMENT	0.999841
1668	GOBP_POSITIVE_REGULATION_OF_MONOATOMIC_ION_TRANSPORT	0.952287
1669	GOBP_LONG_TERM_MEMORY	0.972194
1670	GOBP_NUCLEOSIDE_MONOPHOSPHATE_METABOLIC_PROCESS	0.962079
1671	GOBP_RESPONSE_TO_FUNGICIDE	0.995381
1672	GOBP_FATTY_ACID_DERIVATIVE_METABOLIC_PROCESS	0.963018
1673	GOBP_RESPONSE_TO_PEPTIDOGLYCAN	0.99866
1674	GOBP_LONG_CHAIN_FATTY_ACID_TRANSPORT	0.965664
1675	GOBP_RAS_PROTEIN_SIGNAL_TRANSDUCTION	0.960525
1676	GOBP_SEROTONIN_SECRETION	0.97758
1677	GOBP_LYSOSOMAL_PROTEIN_CATABOLIC_PROCESS	0.960516
1678	GOBP_POSITIVE_REGULATION_OF_TYPE_I_INTERFERON_PRODUCTION	0.940957
1679	GOBP_DITERPENOID_METABOLIC_PROCESS	0.956772
1680	GOBP_PODOCYTE_CELL_MIGRATION	0.996654
1681	GOBP_MAST_CELL_PROLIFERATION	0.996682
1682	GOBP_POSITIVE_REGULATION_OF_RUFFLE_ASSEMBLY	0.985331
1683	GOBP_REGULATION_OF_FIBRINOLYSIS	0.997777
1684	GOBP_INNATE_IMMUNE_RESPONSE_ACTIVATING_CELL_SURFACE_RECEPTOR_SIGNALING_PATHWAY	0.96403
1685	GOBP_NEURONAL_ACTION_POTENTIAL	0.974442
1686	GOBP_VACUOLAR_TRANSMEMBRANE_TRANSPORT	0.995609
1687	GOBP_METHYLATION	0.966487
1688	GOBP_REGULATION_OF_PEPTIDYL_CYSTEINE_S_NITROSYLATION	0.991595
1689	GOBP_CENTRAL_NERVOUS_SYSTEM_NEURON_DIFFERENTIATION	0.971428
1690	GOBP_RIBOSE_PHOSPHATE_METABOLIC_PROCESS	0.955773
1691	GOBP_REGULATION_OF_LONG_TERM_SYNAPTIC_DEPRESSION	0.991491
1692	GOBP_REGULATION_OF_IRON_ION_TRANSMEMBRANE_TRANSPORT	0.992115
1693	GOBP_POST_CHAPERONIN_TUBULIN_FOLDING_PATHWAY	0.9924
1694	GOBP_REGULATION_OF_MOLECULAR_FUNCTION	0.942748
1695	GOBP_NEGATIVE_REGULATION_OF_MACROAUTOPHAGY	0.969568
1696	GOBP_RESPONSE_TO_LEPTIN	0.987449
1697	GOBP_REGULATION_OF_PLATELET_ACTIVATION	0.956606
1698	GOBP_TRIGLYCERIDE_CATABOLIC_PROCESS	0.993247
1699	GOBP_DOPAMINERGIC_NEURON_DIFFERENTIATION	0.984787
1700	GOBP_RHODOPSIN_MEDIATED_SIGNALING_PATHWAY	0.99816
1701	GOBP_PROTEIN_LOCALIZATION_TO_MICROTUBULE_ORGANIZING_CENTER	0.981915
1702	GOBP_BINDING_OF_SPERM_TO_ZONA_PELLUCIDA	0.959885
1703	GOBP_SPHINGOMYELIN_BIOSYNTHETIC_PROCESS	0.959879
1704	GOBP_CORTISOL_METABOLIC_PROCESS	0.998855
1705	GOBP_ENDOPLASMIC_RETICULUM_PLASMA_MEMBRANE_TETHERING	0.994246
1706	GOBP_NEGATIVE_REGULATION_OF_INNATE_IMMUNE_RESPONSE	0.947595
1707	GOBP_RENAL_SYSTEM_VASCULATURE_MORPHOGENESIS	0.997997
1708	GOBP_MYOFIBROBLAST_DIFFERENTIATION	0.995274
1709	GOBP_BONE_MINERALIZATION	0.961311
1710	GOBP_STRIATED_MUSCLE_ATROPHY	0.998011
1711	GOBP_POSITIVE_REGULATION_OF_ADAPTIVE_IMMUNE_RESPONSE	0.955678
1712	GOBP_POSITIVE_REGULATION_OF_IMMUNE_RESPONSE	0.949869
1713	GOBP_POSITIVE_REGULATION_OF_DOPAMINE_SECRETION	0.987555
1714	GOBP_PROTEIN_AUTOPROCESSING	0.952072
1715	GOBP_NEGATIVE_REGULATION_OF_CYTOPLASMIC_PATTERN_RECOGNITION_RECEPTOR_SIGNALING_PATHWAY	0.957812
1716	GOBP_NEGATIVE_REGULATION_OF_ANTIGEN_RECEPTOR_MEDIATED_SIGNALING_PATHWAY	0.944489
1717	GOBP_DIADENOSINE_POLYPHOSPHATE_METABOLIC_PROCESS	0.943595
1718	GOBP_CELLULAR_COMPONENT_DISASSEMBLY	0.948247
1719	GOBP_RESPONSE_TO_STARVATION	0.953745
1720	GOBP_NEGATIVE_REGULATION_OF_MULTICELLULAR_ORGANISMAL_PROCESS	0.942901
1721	GOBP_RESPONSE_TO_STEROL	0.974815
1722	GOBP_ENDOCRINE_SYSTEM_DEVELOPMENT	0.960922
1723	GOBP_REGULATION_OF_NEURON_MATURATION	0.997656
1724	GOBP_REGULATION_OF_MEMBRANE_INVAGINATION	0.995893
1725	GOBP_RESPONSE_TO_COCAINE	0.966662
1726	GOBP_REGULATION_OF_PHOSPHOLIPID_CATABOLIC_PROCESS	0.996105
1727	GOBP_CELLULAR_RESPONSE_TO_LIPID	0.943681
1728	GOBP_PHAGOCYTOSIS_ENGULFMENT	0.96749
1729	GOBP_MACROPHAGE_FUSION	0.98084
1730	GOBP_PATTERN_SPECIFICATION_PROCESS	0.95977
1731	GOBP_REGULATION_OF_CELL_DIVISION	0.956036
1732	GOBP_MACROPHAGE_DIFFERENTIATION	0.958426
1733	GOBP_HORMONE_MEDIATED_SIGNALING_PATHWAY	0.953926
1734	GOBP_PHOTOTRANSDUCTION	0.955866
1735	GOBP_POSITIVE_REGULATION_OF_LEUKOCYTE_CHEMOTAXIS	0.958675
1736	GOBP_AMMONIUM_ION_METABOLIC_PROCESS	0.992267
1737	GOBP_CANNABINOID_SIGNALING_PATHWAY	0.994603
1738	GOBP_TRANSFORMING_GROWTH_FACTOR_BETA1_PRODUCTION	0.980764
1739	GOBP_PENETRATION_OF_ZONA_PELLUCIDA	0.993839
1740	GOBP_NEGATIVE_REGULATION_OF_LYMPHOCYTE_APOPTOTIC_PROCESS	0.961178
1741	GOBP_PROTEIN_HETEROTETRAMERIZATION	0.987645
1742	GOBP_POSITIVE_REGULATION_OF_GLYCOGEN_METABOLIC_PROCESS	0.990964
1743	GOBP_POSITIVE_REGULATION_OF_LYMPHOCYTE_DIFFERENTIATION	0.954382
1744	GOBP_LUNG_EPITHELIUM_DEVELOPMENT	0.973065
1745	GOBP_POSITIVE_REGULATION_OF_SYNAPTIC_VESICLE_FUSION_TO_PRESYNAPTIC_ACTIVE_ZONE_MEMBRANE	0.998391
1746	GOBP_NEGATIVE_REGULATION_OF_NEURON_APOPTOTIC_PROCESS	0.950982
1747	GOBP_OUTER_DYNEIN_ARM_ASSEMBLY	0.914225
1748	GOBP_OOCYTE_MATURATION	0.91461
1749	GOBP_COLLAGEN_BIOSYNTHETIC_PROCESS	0.988866
1750	GOBP_CELLULAR_RESPONSE_TO_OSMOTIC_STRESS	0.962245
1751	GOBP_REGULATION_OF_ALPHA_BETA_T_CELL_DIFFERENTIATION	0.962822
1752	GOBP_VASCULAR_PROCESS_IN_CIRCULATORY_SYSTEM	0.947667
1753	GOBP_T_HELPER_17_TYPE_IMMUNE_RESPONSE	0.963091
1754	GOBP_POSITIVE_REGULATION_OF_PROTEIN_MODIFICATION_PROCESS	0.940722
1755	GOBP_ANTEROGRADE_AXONAL_TRANSPORT_OF_MITOCHONDRION	0.902399
1756	GOBP_CELLULAR_MODIFIED_AMINO_ACID_METABOLIC_PROCESS	0.949752
1757	GOBP_REGULATION_OF_CALCIUM_ION_IMPORT_ACROSS_PLASMA_MEMBRANE	0.986759
1758	GOBP_CELL_CELL_JUNCTION_ASSEMBLY	0.943502
1759	GOBP_ENDOCRINE_HORMONE_SECRETION	0.942336
1760	GOBP_NEGATIVE_REGULATION_OF_T_CELL_RECEPTOR_SIGNALING_PATHWAY	0.940033
1761	GOBP_REGULATION_OF_LIPID_TRANSPORTER_ACTIVITY	0.999532
1762	GOBP_RESPONSE_TO_INCREASED_OXYGEN_LEVELS	0.942018
1763	GOBP_RESPONSE_TO_ENDOPLASMIC_RETICULUM_STRESS	0.943379
1764	GOBP_AZOLE_TRANSMEMBRANE_TRANSPORT	0.943349
1765	GOBP_REGULATION_OF_BICELLULAR_TIGHT_JUNCTION_ASSEMBLY	0.991912
1766	GOBP_MAINTENANCE_OF_PRESYNAPTIC_ACTIVE_ZONE_STRUCTURE	0.994952
1767	GOBP_RUFFLE_ORGANIZATION	0.964304
1768	GOBP_REGULATION_OF_COLLAGEN_FIBRIL_ORGANIZATION	0.996581
1769	GOBP_VENTRICULAR_CARDIAC_MUSCLE_CELL_ACTION_POTENTIAL	0.98773
1770	GOBP_ACTIN_FILAMENT_BUNDLE_ORGANIZATION	0.947598
1771	GOBP_INTRINSIC_APOPTOTIC_SIGNALING_PATHWAY_BY_P53_CLASS_MEDIATOR	0.940858
1772	GOBP_REGULATION_OF_RAC_PROTEIN_SIGNAL_TRANSDUCTION	0.980982
1773	GOBP_XENOBIOTIC_EXPORT_FROM_CELL	0.968417
1774	GOBP_REGULATION_OF_CYSTEINE_TYPE_ENDOPEPTIDASE_ACTIVITY_INVOLVED_IN_APOPTOTIC_SIGNALING_PATHWAY	0.951037
1775	GOBP_REGULATION_OF_PROTEIN_CATABOLIC_PROCESS	0.944326
1776	GOBP_POSITIVE_REGULATION_OF_DNA_REPLICATION	0.982399
1777	GOBP_REGULATION_OF_ODONTOBLAST_DIFFERENTIATION	0.993287
1778	GOBP_GRANULOCYTE_MIGRATION	0.953316
1779	GOBP_CELLULAR_RESPONSE_TO_HEAT	0.949466
1780	GOBP_NEGATIVE_REGULATION_OF_OLIGODENDROCYTE_DIFFERENTIATION	0.992053
1781	GOBP_NEGATIVE_REGULATION_OF_TRANSFORMING_GROWTH_FACTOR_BETA_RECEPTOR_SIGNALING_PATHWAY	0.951609
1782	GOBP_CARBOHYDRATE_DERIVATIVE_METABOLIC_PROCESS	0.946271
1783	GOBP_GMP_METABOLIC_PROCESS	0.980211
1784	GOBP_SYNAPTIC_TRANSMISSION_DOPAMINERGIC	0.986981
1785	GOBP_HINDBRAIN_MORPHOGENESIS	0.953735
1786	GOBP_CELL_SURFACE_RECEPTOR_SIGNALING_PATHWAY_VIA_STAT	0.961892
1787	GOBP_REGULATION_OF_CYSTEINE_TYPE_ENDOPEPTIDASE_ACTIVITY	0.949862
1788	GOBP_EMBRYONIC_ORGAN_MORPHOGENESIS	0.949855
1789	GOBP_REGULATION_OF_ASPARTIC_TYPE_PEPTIDASE_ACTIVITY	0.992245
1790	GOBP_MEGAKARYOCYTE_DEVELOPMENT	0.984946
1791	GOBP_CELLULAR_RESPONSE_TO_BIOTIC_STIMULUS	0.958032
1792	GOBP_COLLECTING_DUCT_DEVELOPMENT	0.995377
1793	GOBP_PLATELET_DERIVED_GROWTH_FACTOR_RECEPTOR_SIGNALING_PATHWAY	0.958845
1794	GOBP_LIPOPROTEIN_BIOSYNTHETIC_PROCESS	0.954787
1795	GOBP_ALDITOL_BIOSYNTHETIC_PROCESS	0.995229
1796	GOBP_GLYCEROPHOSPHOLIPID_METABOLIC_PROCESS	0.959055
1797	GOBP_ANGIOGENESIS_INVOLVED_IN_CORONARY_VASCULAR_MORPHOGENESIS	0.998879
1798	GOBP_MAST_CELL_CYTOKINE_PRODUCTION	0.998032
1799	GOBP_REGULATION_OF_MONOATOMIC_ION_TRANSPORT	0.951542
1800	GOBP_HEMATOPOIETIC_STEM_CELL_DIFFERENTIATION	0.970525
1801	GOBP_NEGATIVE_REGULATION_OF_AUTOPHAGY_OF_MITOCHONDRION	0.992077
1802	GOBP_REGULATION_OF_PROTEASOMAL_PROTEIN_CATABOLIC_PROCESS	0.947897
1803	GOBP_REGULATION_OF_OXIDATIVE_STRESS_INDUCED_INTRINSIC_APOPTOTIC_SIGNALING_PATHWAY	0.947136
1804	GOBP_POSITIVE_REGULATION_OF_SKELETAL_MUSCLE_TISSUE_DEVELOPMENT	0.957059
1805	GOBP_REGULATION_OF_VASCULAR_ENDOTHELIAL_GROWTH_FACTOR_RECEPTOR_SIGNALING_PATHWAY	0.955543
1806	GOBP_AXONAL_TRANSPORT	0.967605
1807	GOBP_NEGATIVE_REGULATION_OF_MITOTIC_CELL_CYCLE_PHASE_TRANSITION	0.957855
1808	GOBP_PROSTANOID_BIOSYNTHETIC_PROCESS	0.97677
1809	GOBP_POSITIVE_REGULATION_OF_JNK_CASCADE	0.967013
1810	GOBP_MIDBRAIN_DOPAMINERGIC_NEURON_DIFFERENTIATION	0.993079
1811	GOBP_RESPONSE_TO_CADMIUM_ION	0.949648
1812	GOBP_NEGATIVE_REGULATION_OF_AMYLOID_PRECURSOR_PROTEIN_CATABOLIC_PROCESS	0.938341
1813	GOBP_CELLULAR_CATABOLIC_PROCESS	0.948343
1814	GOBP_RESPONSE_TO_TUMOR_NECROSIS_FACTOR	0.950383
1815	GOBP_REGULATION_OF_NEURON_PROJECTION_DEVELOPMENT	0.953709
1816	GOBP_ENDOTHELIAL_CELL_MIGRATION	0.942276
1817	GOBP_EXTRINSIC_APOPTOTIC_SIGNALING_PATHWAY	0.950167
1818	GOBP_HOMOTYPIC_CELL_CELL_ADHESION	0.948207
1819	GOBP_DITERPENOID_BIOSYNTHETIC_PROCESS	0.985733
1820	GOBP_STRIATED_MUSCLE_CELL_DEVELOPMENT	0.959818
1821	GOBP_REGULATION_OF_SIGNAL_TRANSDUCTION_BY_P53_CLASS_MEDIATOR	0.925299
1822	GOBP_ORGANONITROGEN_COMPOUND_CATABOLIC_PROCESS	0.945638
1823	GOBP_ACTIVATION_OF_INNATE_IMMUNE_RESPONSE	0.949986
1824	GOBP_CELLULAR_RESPONSE_TO_TOPOLOGICALLY_INCORRECT_PROTEIN	0.951112
1825	GOBP_T_CELL_MEDIATED_IMMUNITY	0.951445
1826	GOBP_GAMMA_AMINOBUTYRIC_ACID_METABOLIC_PROCESS	0.938602
1827	GOBP_VITAMIN_TRANSPORT	0.948764
1828	GOBP_POSITIVE_REGULATION_OF_LEUKOCYTE_MIGRATION	0.954549
1829	GOBP_REGULATION_OF_TELOMERE_MAINTENANCE_VIA_TELOMERE_LENGTHENING	0.949838
1830	GOBP_EXIT_FROM_MITOSIS	0.970312
1831	GOBP_REGULATION_OF_CARDIAC_MUSCLE_CONTRACTION_BY_REGULATION_OF_THE_RELEASE_OF_SEQUESTERED_CALCIUM_ION	0.952534
1832	GOBP_REGULATION_OF_IRON_ION_TRANSPORT	0.977124
1833	GOBP_NEGATIVE_REGULATION_OF_CELL_MATURATION	0.998698
1834	GOBP_CELLULAR_RESPONSE_TO_DSRNA	0.980837
1835	GOBP_SPERM_EGG_RECOGNITION	0.944059
1836	GOBP_FREE_UBIQUITIN_CHAIN_POLYMERIZATION	0.967077
1837	GOBP_POSITIVE_REGULATION_OF_PROTEIN_TRANSPORT	0.952084
1838	GOBP_GLYCOSYLATION	0.955794
1839	GOBP_REGULATION_OF_NAD_P_H_OXIDASE_ACTIVITY	0.99107
1840	GOBP_REGULATION_OF_POSTSYNAPTIC_MEMBRANE_NEUROTRANSMITTER_RECEPTOR_LEVELS	0.968945
1841	GOBP_MAST_CELL_CHEMOTAXIS	0.991636
1842	GOBP_ANTEROGRADE_AXONAL_TRANSPORT	0.966967
1843	GOBP_ORGAN_INDUCTION	0.992591
1844	GOBP_NEGATIVE_REGULATION_OF_TYPE_II_INTERFERON_PRODUCTION	0.955063
1845	GOBP_INCLUSION_BODY_ASSEMBLY	0.974654
1846	GOBP_REGULATION_OF_PHOSPHOPROTEIN_PHOSPHATASE_ACTIVITY	0.950413
1847	GOBP_POSITIVE_REGULATION_OF_MONOATOMIC_ION_TRANSMEMBRANE_TRANSPORT	0.953252
1848	GOBP_TRICARBOXYLIC_ACID_METABOLIC_PROCESS	0.922651
1849	GOBP_CARBOHYDRATE_METABOLIC_PROCESS	0.950214
1850	GOBP_POSITIVE_REGULATION_OF_EPITHELIAL_CELL_PROLIFERATION_INVOLVED_IN_WOUND_HEALING	0.951078
1851	GOBP_NEURON_PROJECTION_EXTENSION	0.95855
1852	GOBP_NEGATIVE_REGULATION_OF_CELL_DEVELOPMENT	0.948593
1853	GOBP_NEGATIVE_REGULATION_BY_HOST_OF_VIRAL_TRANSCRIPTION	0.959796
1854	GOBP_DEVELOPMENTAL_CELL_GROWTH	0.953336
1855	GOBP_ANATOMICAL_STRUCTURE_MATURATION	0.95037
1856	GOBP_DNA_TEMPLATED_TRANSCRIPTION_TERMINATION	0.965102
1857	GOBP_CELLULAR_RESPONSE_TO_GAMMA_RADIATION	0.969152
1858	GOBP_REGULATION_OF_ALCOHOL_BIOSYNTHETIC_PROCESS	0.970015
1859	GOBP_EPITHELIAL_CELL_APOPTOTIC_PROCESS	0.956572
1860	GOBP_PROLINE_TRANSPORT	0.964214
1861	GOBP_RESPIRATORY_BURST_INVOLVED_IN_INFLAMMATORY_RESPONSE	0.970579
1862	GOBP_PHOSPHATIDIC_ACID_METABOLIC_PROCESS	0.98344
1863	GOBP_POSITIVE_REGULATION_OF_SYNAPTIC_TRANSMISSION	0.966481
1864	GOBP_ESTABLISHMENT_OF_BLOOD_BRAIN_BARRIER	0.992479
1865	GOBP_B_CELL_RECEPTOR_SIGNALING_PATHWAY	0.968711
1866	GOBP_POSITIVE_REGULATION_OF_PHOSPHOLIPID_BIOSYNTHETIC_PROCESS	0.991381
1867	GOBP_AXONEMAL_CENTRAL_APPARATUS_ASSEMBLY	0.977765
1868	GOBP_TESTOSTERONE_BIOSYNTHETIC_PROCESS	0.965615
1869	GOBP_C_TERMINAL_PROTEIN_AMINO_ACID_MODIFICATION	0.942861
1870	GOBP_CYTOSKELETON_ORGANIZATION	0.945983
1871	GOBP_MITOTIC_SPINDLE_ASSEMBLY	0.953301
1872	GOBP_GLUTAMINE_METABOLIC_PROCESS	0.944377
1873	GOBP_STEROID_BIOSYNTHETIC_PROCESS	0.953935
1874	GOBP_REGULATION_OF_LIPID_TRANSPORT	0.943756
1875	GOBP_POSITIVE_REGULATION_OF_DIGESTIVE_SYSTEM_PROCESS	0.969436
1876	GOBP_MITOCHONDRIAL_MEMBRANE_ORGANIZATION	0.962523
1877	GOBP_CELLULAR_RESPONSE_TO_OXYGEN_CONTAINING_COMPOUND	0.944917
1878	GOBP_REGULATION_OF_PROTEIN_COMPLEX_STABILITY	0.971799
1879	GOBP_NEGATIVE_REGULATION_OF_TISSUE_REMODELING	0.980741
1880	GOBP_CELL_CHEMOTAXIS	0.947161
1881	GOBP_ALDEHYDE_BIOSYNTHETIC_PROCESS	0.989853
1882	GOBP_NUCLEOTIDE_TRANSMEMBRANE_TRANSPORT	0.980764
1883	GOBP_REGULATION_OF_MACROPHAGE_DERIVED_FOAM_CELL_DIFFERENTIATION	0.98023
1884	GOBP_HEPATOCYTE_APOPTOTIC_PROCESS	0.988327
1885	GOBP_CARDIAC_CONDUCTION	0.96387
1886	GOBP_REGULATION_OF_PEPTIDE_TRANSPORT	0.962217
1887	GOBP_PHOSPHORYLATION	0.944943
1888	GOBP_POSITIVE_REGULATION_OF_PROTEIN_LOCALIZATION_TO_CELL_PERIPHERY	0.960493
1889	GOBP_GLYCEROLIPID_BIOSYNTHETIC_PROCESS	0.961676
1890	GOBP_SPINDLE_ORGANIZATION	0.956418
1891	GOBP_REELIN_MEDIATED_SIGNALING_PATHWAY	0.992587
1892	GOBP_POSITIVE_REGULATION_OF_T_HELPER_2_CELL_CYTOKINE_PRODUCTION	0.97925
1893	GOBP_GASTRIC_ACID_SECRETION	0.996868
1894	GOBP_POSITIVE_REGULATION_OF_FEAR_RESPONSE	0.996624
1895	GOBP_VASCULAR_ASSOCIATED_SMOOTH_MUSCLE_CELL_APOPTOTIC_PROCESS	0.924861
1896	GOBP_PROTEIN_LOCALIZATION_TO_NUCLEUS	0.947903
1897	GOBP_POSITIVE_REGULATION_OF_DENDRITIC_SPINE_DEVELOPMENT	0.961005
1898	GOBP_EXCITATORY_SYNAPSE_ASSEMBLY	0.981231
1899	GOBP_NEGATIVE_REGULATION_OF_PROTEIN_CATABOLIC_PROCESS	0.948692
1900	GOBP_GOLGI_LUMEN_ACIDIFICATION	0.966789
1901	GOBP_MONOCYTE_DIFFERENTIATION	0.964993
1902	GOBP_POSITIVE_REGULATION_OF_CGMP_MEDIATED_SIGNALING	0.997707
1903	GOBP_REGULATION_OF_TUBE_SIZE	0.95912
1904	GOBP_REGULATION_OF_SKELETAL_MUSCLE_ADAPTATION	0.983219
1905	GOBP_ADIPOSE_TISSUE_DEVELOPMENT	0.968607
1906	GOBP_POSITIVE_REGULATION_OF_CHEMOTAXIS	0.956158
1907	GOBP_WOUND_HEALING_SPREADING_OF_EPIDERMAL_CELLS	0.987249
1908	GOBP_POSITIVE_REGULATION_OF_PROTEOLYSIS_INVOLVED_IN_PROTEIN_CATABOLIC_PROCESS	0.949628
1909	GOBP_HEART_GROWTH	0.967667
1910	GOBP_NEGATIVE_REGULATION_OF_HUMORAL_IMMUNE_RESPONSE_MEDIATED_BY_CIRCULATING_IMMUNOGLOBULIN	0.951631
1911	GOBP_GOLGI_VESICLE_TRANSPORT	0.951454
1912	GOBP_INTRACELLULAR_AMINO_ACID_HOMEOSTASIS	0.951368
1913	GOBP_REGULATION_OF_MEMBRANE_PERMEABILITY	0.948582
1914	GOBP_PHOSPHATIDYLSERINE_METABOLIC_PROCESS	0.984332
1915	GOBP_PROTEIN_TARGETING_TO_MITOCHONDRION	0.95383
1916	GOBP_REGULATION_OF_NEURAL_PRECURSOR_CELL_PROLIFERATION	0.953175
1917	GOBP_REGULATION_OF_NUCLEASE_ACTIVITY	0.943961
1918	GOBP_POSITIVE_REGULATION_OF_EXTRINSIC_APOPTOTIC_SIGNALING_PATHWAY_VIA_DEATH_DOMAIN_RECEPTORS	0.973081
1919	GOBP_SPONTANEOUS_SYNAPTIC_TRANSMISSION	0.982493
1920	GOBP_POSITIVE_REGULATION_OF_MACROPHAGE_DERIVED_FOAM_CELL_DIFFERENTIATION	0.973513
1921	GOBP_VITAMIN_D_METABOLIC_PROCESS	0.994162
1922	GOBP_NOSE_DEVELOPMENT	0.99721
1923	GOBP_POSITIVE_REGULATION_OF_SEQUESTERING_OF_TRIGLYCERIDE	0.996727
1924	GOBP_REGULATION_OF_OSTEOBLAST_DIFFERENTIATION	0.964346
1925	GOBP_MITOTIC_G1_S_TRANSITION_CHECKPOINT_SIGNALING	0.932051
1926	GOBP_CHOLINE_TRANSPORT	0.995755
1927	GOBP_POSITIVE_REGULATION_OF_MUSCLE_HYPERTROPHY	0.958114
1928	GOBP_REGULATION_OF_MESENCHYMAL_STEM_CELL_DIFFERENTIATION	0.995646
1929	GOBP_POSITIVE_REGULATION_OF_SULFUR_METABOLIC_PROCESS	0.992356
1930	GOBP_CELLULAR_LIPID_CATABOLIC_PROCESS	0.951822
1931	GOBP_CONNECTIVE_TISSUE_REPLACEMENT	0.990895
1932	GOBP_POSITIVE_REGULATION_OF_B_CELL_MEDIATED_IMMUNITY	0.95528
1933	GOBP_REGULATORY_NCRNA_MEDIATED_GENE_SILENCING	0.954833
1934	GOBP_DOPAMINE_BIOSYNTHETIC_PROCESS	0.988856
1935	GOBP_ORGANELLE_FUSION	0.96521
1936	GOBP_CALCIUM_ION_HOMEOSTASIS	0.953832
1937	GOBP_POSITIVE_REGULATION_OF_PATTERN_RECOGNITION_RECEPTOR_SIGNALING_PATHWAY	0.965063
1938	GOBP_PURINE_DEOXYRIBONUCLEOTIDE_BIOSYNTHETIC_PROCESS	0.994562
1939	GOBP_REGULATION_OF_DENDRITE_MORPHOGENESIS	0.970497
1940	GOBP_NEGATIVE_REGULATION_OF_BMP_SIGNALING_PATHWAY	0.976983
1941	GOBP_RETINAL_BLOOD_VESSEL_MORPHOGENESIS	0.999011
1942	GOBP_POSITIVE_REGULATION_OF_NEUROBLAST_PROLIFERATION	0.968104
1943	GOBP_REGULATION_OF_RESPIRATORY_BURST_INVOLVED_IN_INFLAMMATORY_RESPONSE	0.973891
1944	GOBP_V_D_J_RECOMBINATION	0.993628
1945	GOBP_LUNG_ASSOCIATED_MESENCHYME_DEVELOPMENT	0.992015
1946	GOBP_RESPONSE_TO_COLD	0.963347
1947	GOBP_MESENCHYMAL_CELL_DIFFERENTIATION	0.950179
1948	GOBP_ACETATE_ESTER_TRANSPORT	0.999889
1949	GOBP_NEGATIVE_REGULATION_OF_POTASSIUM_ION_TRANSMEMBRANE_TRANSPORT	0.989221
1950	GOBP_NEGATIVE_REGULATION_OF_MEIOTIC_CHROMOSOME_SEPARATION	0.992216
1951	GOBP_REGULATION_OF_VACUOLE_ORGANIZATION	0.956941
1952	GOBP_NEURAL_PLATE_MORPHOGENESIS	0.999457
1953	GOBP_CERAMIDE_CATABOLIC_PROCESS	0.955631
1954	GOBP_REGULATION_OF_HIGH_DENSITY_LIPOPROTEIN_PARTICLE_CLEARANCE	0.998345
1955	GOBP_CELLULAR_RESPONSE_TO_INTERFERON_ALPHA	0.978575
1956	GOBP_DOUBLE_STRAND_BREAK_REPAIR_INVOLVED_IN_MEIOTIC_RECOMBINATION	0.932502
1957	GOBP_BASEMENT_MEMBRANE_ORGANIZATION	0.979178
1958	GOBP_NEGATIVE_REGULATION_OF_LIPID_STORAGE	0.988163
1959	GOBP_REGULATION_OF_ASPARTIC_TYPE_ENDOPEPTIDASE_ACTIVITY_INVOLVED_IN_AMYLOID_PRECURSOR_PROTEIN_CATABOLIC_PROCESS	0.996702
1960	GOBP_NEUTROPHIL_APOPTOTIC_PROCESS	0.998029
1961	GOBP_G0_TO_G1_TRANSITION	0.96748
1962	GOBP_PYRIMIDINE_NUCLEOTIDE_METABOLIC_PROCESS	0.98075
1963	GOBP_POSITIVE_REGULATION_OF_MYOBLAST_DIFFERENTIATION	0.971543
1964	GOBP_NEGATIVE_REGULATION_OF_AXON_EXTENSION_INVOLVED_IN_AXON_GUIDANCE	0.998252
1965	GOBP_GLIOGENESIS	0.941484
1966	GOBP_APOPTOTIC_SIGNALING_PATHWAY	0.941649
1967	GOBP_DESMOSOME_ORGANIZATION	0.997954
1968	GOBP_RESPONSE_TO_LIGHT_INTENSITY	0.97876
1969	GOBP_AUTOPHAGOSOME_MEMBRANE_DOCKING	0.974987
1970	GOBP_VASCULAR_ENDOTHELIAL_GROWTH_FACTOR_PRODUCTION	0.98203
1971	GOBP_CEMENTUM_MINERALIZATION	0.995116
1972	GOBP_NEGATIVE_REGULATION_OF_SMALL_GTPASE_MEDIATED_SIGNAL_TRANSDUCTION	0.963607
1973	GOBP_NEGATIVE_REGULATION_OF_RAC_PROTEIN_SIGNAL_TRANSDUCTION	0.991789
1974	GOBP_RENAL_TUBULE_DEVELOPMENT	0.967045
1975	GOBP_ENDOCARDIUM_MORPHOGENESIS	0.998843
1976	GOBP_MEMBRANE_FISSION	0.968358
1977	GOBP_NEGATIVE_REGULATION_OF_DEFENSE_RESPONSE	0.949668
1978	GOBP_TAXIS	0.948507
1979	GOBP_APPENDAGE_MORPHOGENESIS	0.959113
1980	GOBP_AXON_CHOICE_POINT_RECOGNITION	0.956337
1981	GOBP_NEURON_PROJECTION_MAINTENANCE	0.979927
1982	GOBP_POSITIVE_REGULATION_OF_CATALYTIC_ACTIVITY	0.942272
1983	GOBP_REGULATION_OF_MITOCHONDRIAL_FISSION	0.947894
1984	GOBP_REGULATION_OF_GLUCOSE_METABOLIC_PROCESS	0.96425
1985	GOBP_RETINA_VASCULATURE_MORPHOGENESIS_IN_CAMERA_TYPE_EYE	0.996207
1986	GOBP_LEUKOCYTE_MEDIATED_CYTOTOXICITY	0.952516
1987	GOBP_MONOCARBOXYLIC_ACID_CATABOLIC_PROCESS	0.953122
1988	GOBP_UROGENITAL_SYSTEM_DEVELOPMENT	0.974507
1989	GOBP_MESENCHYME_MIGRATION	0.999649
1990	GOBP_POSITIVE_REGULATION_OF_PROTEASOMAL_PROTEIN_CATABOLIC_PROCESS	0.949999
1991	GOBP_RESPIRATORY_BURST_INVOLVED_IN_DEFENSE_RESPONSE	0.971207
1992	GOBP_AMYLOID_PRECURSOR_PROTEIN_CATABOLIC_PROCESS	0.940239
1993	GOBP_REGULATION_OF_MEIOTIC_NUCLEAR_DIVISION	0.985008
1994	GOBP_SPHINGOLIPID_MEDIATED_SIGNALING_PATHWAY	0.986366
1995	GOBP_POSITIVE_REGULATION_OF_FOCAL_ADHESION_ASSEMBLY	0.977591
1996	GOBP_NEGATIVE_REGULATION_OF_STRIATED_MUSCLE_CELL_APOPTOTIC_PROCESS	0.952226
1997	GOBP_POSITIVE_REGULATION_OF_CANONICAL_NF_KAPPAB_SIGNAL_TRANSDUCTION	0.942389
1998	GOBP_INFLAMMATORY_RESPONSE	0.948738
1999	GOBP_REGULATION_OF_VENTRICULAR_CARDIAC_MUSCLE_CELL_MEMBRANE_DEPOLARIZATION	0.733086
[truncated: 3,686 more rows]
